# Supplementary material for: Vertebrate bacterial gut diversity: size also matters
Source: BMC Ecol. 2016 Mar 23;16:12. doi: 10.1186/s12898-016-0071-2 (PMC4804487; doi:10.1186/s12898-016-0071-2)
Supplement: Supplementary file 4 — 10.1186/s12898-016-0071-2 Raw 671 CE-SSCP profiles. Columns correspond to the samples. The 7359 lines correspond to the fluorescence intensity according to time. [file 12898_2016_71_MOESM4_ESM.xlsx]

## Sheet: additional_file_4
Homo sapiens (baby human caucasian)	Homo sapiens (baby human caucasian)	Homo sapiens (baby human caucasian)	Homo sapiens (baby human caucasian)	Homo sapiens (baby human caucasian)	Homo sapiens (baby human caucasian)	Homo sapiens (baby human caucasian)	Homo sapiens (baby human caucasian)	Homo sapiens (baby human caucasian)	Homo sapiens (baby human caucasian)	Homo sapiens (baby human caucasian)	Homo sapiens (baby human caucasian)	Homo sapiens (baby human caucasian)	Homo sapiens (baby human caucasian)	Homo sapiens (baby human caucasian)	Tragelaphus oryx (eland antelope)	Lampropeltis getula (common kingsnake)	Testudo hermanni boettgeri (Hermann's tortoise)	Dromaius novaehollandiae (emu)	Ammotragus lervia (aoudad)	Tragelaphus spekei (sitatunga)	Pan troglodytes (chimpanzee)	Struthio camelus (ostrich)	Wallabia bicolor (black wallaby)	Equus zebra hartmannae (mountain zebra)	Anas platyrhynchos (wild type duck)	Tragelaphus streps (greater kudu)	Thylogale sp. (pademelon)	Ara ararauna (blue-and-yellow macaw)	Hylobates lar (gibbon)	Elaphe guttata (corn snake)	Syncerus caffer nanus (forest buffalo)	Panthera leo (african lion)	Giraffa camelopardalis peralta (nigerian giraffe)	Hystrix cristata (crested porcupine)	Anas acuta (northern pintail)	Hippotragus equinus (roan antelope)	Oryctolagus cuniculus (domestic rabbit)	Oryctolagus cuniculus (domestic rabbit)	Homo sapiens (adult human haucasian)	Homo sapiens (adult human haucasian)	Homo sapiens (adult human haucasian)	Homo sapiens (adult human haucasian)	Homo sapiens (adult human haucasian)	Homo sapiens (adult human haucasian)	Homo sapiens (adult human haucasian)	Homo sapiens (adult human haucasian)	Homo sapiens (adult human haucasian)	Homo sapiens (adult human haucasian)	Homo sapiens (adult human haucasian)
24	11	12	50	46	124	11	44	29	25	14	47	16	26	20	23	58	69	62	69	72	-5	36	-20	-3	32	33	-4	55	-14	-9	0	3	100	5	246	90	53	53	26	23	15	42	16	32	33	30	12	12	25
21	7	8	46	46	129	19	47	23	24	16	45	20	25	22	29	58	65	67	69	73	2	40	-21	-4	36	33	1	50	-18	4	3	0	100	1	240	91	53	45	21	23	13	29	14	35	32	39	15	8	32
16	14	13	40	48	130	16	49	25	23	17	45	15	22	18	25	57	64	53	76	60	-2	36	-16	-11	36	29	-9	57	-17	-7	0	-4	89	1	245	95	50	43	22	20	12	38	22	35	34	39	14	13	27
17	9	15	48	42	127	17	51	25	22	26	41	17	22	19	29	54	72	72	75	60	2	41	-9	-3	30	34	-3	57	-23	1	0	-4	97	4	252	87	44	50	25	19	11	39	13	30	33	35	18	15	26
17	19	12	44	38	135	15	41	26	23	19	40	17	25	18	32	50	69	61	71	60	1	35	-12	1	32	32	-9	53	-23	-1	0	-4	96	0	231	90	53	50	31	20	9	35	14	31	37	34	16	9	27
18	12	13	44	45	124	10	42	28	27	18	42	18	25	14	26	55	72	71	67	68	-2	40	-23	-7	32	29	2	43	-13	3	-4	-5	98	-11	247	85	49	49	28	17	11	30	15	31	38	37	15	12	31
14	5	16	50	47	121	14	46	27	25	18	40	18	25	22	30	56	61	64	75	70	-7	39	-29	1	38	34	-1	62	-15	1	-9	-5	87	0	246	90	53	56	25	27	8	34	13	29	31	34	13	15	27
17	6	12	47	42	124	11	42	31	24	19	40	15	22	17	24	54	63	59	61	59	-2	33	-22	-7	35	30	0	53	-18	-6	-1	-4	95	-1	231	86	50	48	29	19	10	28	14	34	35	39	10	16	27
19	10	16	54	46	130	13	33	31	27	18	40	18	23	20	27	57	55	66	71	56	-4	35	-15	-2	33	35	10	63	-6	-5	0	-8	100	0	238	86	51	50	31	19	13	35	9	28	34	47	16	14	24
15	6	16	51	46	122	16	39	29	19	16	41	23	18	21	30	60	54	67	71	68	-1	36	-22	-1	32	32	3	56	-12	-7	0	-2	96	-2	243	93	47	53	28	20	16	30	10	38	28	34	15	16	28
16	8	13	46	44	123	9	42	22	21	20	46	15	15	24	29	52	57	59	67	64	-7	36	-34	-7	30	30	-5	60	-9	-1	-10	-6	99	-5	236	93	50	47	35	20	3	34	11	34	38	35	15	11	27
19	9	9	47	50	126	10	49	30	21	19	48	9	24	23	25	54	65	65	64	67	-1	35	-27	-5	29	32	3	55	-28	-7	-3	-1	93	-5	238	100	46	48	28	24	9	28	17	30	34	36	9	11	17
22	12	10	48	41	117	17	43	24	23	13	37	13	22	23	31	56	68	61	63	63	3	31	-31	-5	33	36	-10	60	-19	-13	-4	-6	97	11	246	93	48	61	24	22	11	30	8	31	30	31	12	16	30
21	10	12	46	50	127	12	46	29	23	21	40	17	21	24	25	56	69	56	67	63	-9	30	-30	-3	38	32	-7	54	-15	12	-1	-2	100	3	235	88	49	40	24	20	11	23	10	31	29	34	14	8	24
14	12	17	49	40	122	11	44	20	23	15	36	13	19	25	26	53	71	61	70	65	-1	37	-23	0	28	34	2	61	-30	-6	-8	-3	100	1	242	90	51	53	26	25	13	33	14	25	33	33	17	14	26
17	11	12	46	41	127	8	42	27	24	15	38	17	23	26	30	59	65	61	71	63	-9	43	-34	2	34	30	-3	63	-35	-17	-8	0	86	2	248	83	44	51	26	18	12	33	13	29	38	31	11	10	25
18	11	12	48	46	113	6	45	22	19	18	44	15	19	21	29	53	63	65	71	65	-5	33	-22	-9	38	31	-2	62	-30	-10	-6	-5	100	-5	243	86	37	49	29	20	13	30	12	30	39	33	9	13	29
13	17	17	46	40	122	17	40	27	16	19	37	14	21	21	30	57	60	64	74	56	0	33	-17	-1	41	26	-1	68	-28	-10	0	-2	94	4	245	94	44	53	24	24	6	32	11	27	42	32	15	15	29
17	11	13	47	37	123	12	44	28	18	12	37	8	23	22	29	55	69	64	64	57	-9	33	-21	4	31	28	-1	60	-23	1	-6	-2	95	3	239	96	52	54	24	21	6	28	10	23	36	39	16	18	29
20	12	15	52	45	123	19	42	28	18	18	43	13	22	18	32	48	65	56	71	51	-8	36	-21	5	34	31	-6	60	-26	-7	-3	-4	95	0	236	102	56	59	27	23	1	33	12	24	39	40	15	15	30
19	10	15	48	37	115	12	42	18	23	13	46	15	17	19	26	49	61	51	68	61	-14	36	-25	-5	41	35	-11	60	-28	-10	-9	-3	89	1	239	85	48	51	24	15	6	38	12	22	47	33	10	17	23
17	8	10	46	38	127	11	44	28	23	16	42	12	14	22	30	51	69	58	72	58	-18	36	-21	-5	36	29	-14	58	-22	2	-16	-3	97	-11	236	89	43	54	19	18	11	32	14	28	45	34	16	10	26
17	11	16	47	41	122	14	38	30	25	15	40	13	17	19	21	48	71	57	72	58	0	41	-28	-7	35	36	-12	53	-27	-11	0	-7	97	0	235	91	48	50	30	17	7	33	17	26	45	41	15	4	25
16	7	16	43	37	120	18	44	23	11	16	41	13	24	21	30	47	68	63	68	59	-6	38	-36	-7	33	31	2	52	-30	-5	-2	-3	99	-7	243	97	49	53	25	22	7	25	13	24	46	38	15	8	26
17	3	10	38	38	130	13	41	27	17	15	39	16	23	19	33	55	66	57	68	66	0	38	-20	-10	30	30	-12	55	-39	-4	-10	-5	91	-7	233	95	46	49	26	29	9	28	11	22	45	39	14	12	25
20	11	14	43	37	112	17	51	22	22	10	35	17	24	17	27	51	61	61	66	56	-10	31	-34	-8	34	25	-6	58	-36	-9	-2	-4	91	-5	246	91	46	41	27	27	13	29	15	19	42	35	10	7	22
24	11	15	46	40	120	13	42	25	25	14	40	12	27	22	23	58	61	64	71	53	-9	35	-28	-7	34	28	-15	64	-34	-5	-6	-8	94	-6	237	92	59	45	30	23	8	33	13	20	49	36	9	9	28
26	14	15	48	46	120	18	32	21	21	18	43	10	20	22	33	57	61	62	65	50	-10	35	-29	0	34	28	-8	58	-35	-4	-12	-7	89	0	238	85	46	55	25	21	5	35	9	25	46	36	16	6	23
19	10	16	45	39	117	16	37	23	25	19	46	16	24	21	29	58	69	60	73	61	-8	34	-36	-2	26	29	-9	65	-26	-8	-18	-17	96	-6	237	94	54	48	24	24	15	28	15	26	43	32	15	12	25
19	3	13	41	35	122	17	42	27	20	24	38	16	18	17	31	55	63	56	64	61	-12	36	-28	-5	39	37	-1	59	-28	-6	-9	-9	91	0	232	82	48	55	25	22	8	30	7	25	47	36	16	15	22
9	12	18	49	38	123	17	35	15	17	16	27	17	19	23	27	58	61	67	68	58	-6	34	-31	-7	36	22	0	65	-29	-7	-5	-7	92	5	227	92	46	49	21	19	7	29	16	19	47	37	11	12	13
13	12	11	51	40	112	16	39	23	26	17	42	15	19	12	30	51	56	63	68	65	-1	37	-35	-9	38	27	-1	54	-34	-16	-16	-5	89	-6	225	95	46	56	24	26	10	30	17	29	52	32	15	8	26
12	12	15	41	43	124	18	36	28	20	17	40	10	20	19	24	55	67	63	63	65	-6	36	-36	-7	34	31	-2	57	-46	-2	-6	-10	98	-8	232	87	42	51	29	18	14	32	18	26	49	32	20	13	21
18	10	6	46	42	119	20	41	25	20	20	33	9	26	26	25	59	59	63	62	60	-16	28	-41	-9	29	31	0	55	-40	-4	-16	-19	92	-9	235	94	48	50	19	16	7	28	15	20	55	41	11	14	25
10	9	9	55	42	117	16	35	17	26	19	38	18	23	22	25	50	69	57	69	65	0	30	-43	-11	31	29	-9	64	-40	-8	-1	-2	91	-8	235	92	43	47	25	18	12	33	9	20	59	35	9	7	21
17	10	12	42	40	123	14	35	23	21	15	41	11	19	20	23	43	60	60	66	65	-4	37	-38	-8	25	26	-12	57	-27	-13	-10	-11	85	-11	237	79	35	46	17	18	8	36	15	19	51	35	11	14	22
15	11	13	43	37	118	15	41	18	11	23	36	15	22	21	29	42	68	68	59	58	0	29	-35	-10	37	32	-11	58	-34	-19	-18	3	82	-2	229	95	39	44	22	16	9	37	8	22	52	33	15	9	21
17	6	14	49	43	112	5	45	13	21	17	40	19	26	25	27	56	58	55	75	63	-9	31	-39	-2	34	30	0	62	-38	-13	-10	-5	93	-17	231	86	46	49	28	25	3	26	8	26	56	28	12	11	25
17	11	15	46	39	131	11	37	24	19	15	37	12	18	19	23	48	67	61	65	62	-5	38	-39	-3	30	28	-11	54	-38	-17	-12	-2	100	-2	236	88	40	48	21	23	4	31	16	20	58	38	15	15	21
16	12	14	44	47	124	13	46	16	22	19	36	19	22	20	29	54	68	68	70	54	-9	33	-45	-6	23	29	-11	65	-33	-14	-4	-11	97	-2	227	88	53	55	29	21	10	37	7	18	62	33	15	8	27
17	9	14	51	39	115	11	42	25	25	19	35	13	27	26	26	49	63	54	63	53	-7	36	-39	-10	25	34	-1	57	-34	-13	-3	-2	95	7	218	88	43	47	31	23	6	31	12	26	64	35	16	10	19
17	6	16	49	39	117	6	41	17	22	18	33	11	23	27	32	51	66	53	71	57	-5	30	-36	-6	31	25	-4	62	-29	-10	-23	-7	94	-7	228	96	48	49	27	23	9	27	12	20	68	29	10	8	23
19	4	13	49	45	124	14	40	19	16	16	36	16	26	23	25	56	68	55	63	57	-19	27	-44	-2	31	30	-5	59	-42	2	-10	-8	98	-13	228	91	48	53	33	22	8	33	14	17	66	36	15	9	25
21	8	10	48	44	122	8	42	15	19	13	39	19	29	20	23	59	59	63	73	60	-8	36	-50	-4	23	40	-15	58	-50	-12	-4	-12	95	-5	221	87	43	44	25	20	5	38	12	20	65	28	10	13	29
13	11	13	43	40	130	9	46	24	7	15	37	18	21	17	29	48	60	59	70	59	-12	36	-51	0	35	31	-7	61	-46	-10	-18	-4	84	-6	223	90	40	47	19	25	8	28	5	28	60	32	9	6	23
12	9	15	46	41	123	9	44	15	16	21	30	11	18	23	17	54	69	57	76	58	-1	31	-44	-3	34	27	-3	53	-43	-10	-4	-7	96	-6	221	86	49	52	29	16	5	32	9	25	60	34	13	12	21
10	2	14	35	36	118	13	38	24	11	11	35	18	19	19	24	43	61	52	69	65	-10	33	-45	-4	30	20	-12	56	-33	-15	-13	-4	80	-6	224	88	50	53	26	23	10	36	16	22	68	32	10	14	30
17	5	11	45	36	120	15	43	25	24	22	37	11	17	17	17	49	65	60	71	59	-7	35	-34	-6	26	27	-10	58	-46	-7	-4	-14	95	2	220	95	53	46	24	18	11	28	8	20	70	31	11	14	28
14	10	14	52	38	130	14	39	26	19	21	37	20	18	23	34	50	60	57	66	55	-3	34	-49	-9	36	25	-7	49	-42	-11	-14	-8	94	-14	222	91	49	47	32	23	13	35	5	18	66	29	9	14	19
16	8	9	45	42	114	19	40	18	19	19	41	14	26	13	22	52	70	54	64	57	-7	29	-42	-6	35	33	-11	58	-46	-15	-7	-10	89	-9	228	87	45	35	29	16	12	32	11	20	77	35	15	16	24
11	7	10	45	42	127	7	43	20	18	9	39	10	19	28	21	43	65	62	69	60	-9	31	-48	-12	27	23	-9	48	-57	-15	-3	-16	89	-11	220	93	42	45	21	16	12	30	6	24	77	38	16	14	19
13	6	15	43	40	114	16	41	22	25	15	40	16	23	21	24	46	65	54	66	52	-6	28	-46	-7	25	23	-18	58	-44	-14	-13	-17	88	-6	225	81	41	53	22	23	3	26	5	30	77	39	13	12	28
9	9	10	44	34	113	15	45	18	20	17	38	16	29	22	27	54	64	50	72	70	-8	34	-45	-3	34	24	-2	60	-36	-3	-17	-16	93	-10	231	87	40	47	27	20	3	30	16	23	75	37	6	9	22
17	10	11	44	39	128	13	42	16	19	19	36	11	20	15	26	44	65	54	63	64	-9	34	-45	-7	34	28	1	57	-46	-9	-8	-14	94	-16	227	83	44	42	25	23	13	32	10	16	79	34	12	12	27
16	6	6	38	34	119	11	46	21	20	20	34	6	26	21	29	45	62	53	67	62	0	35	-36	-1	32	32	0	56	-41	-5	-8	-10	91	-8	228	93	47	51	18	20	12	26	6	20	78	36	13	8	27
17	8	8	42	32	118	13	38	27	17	17	43	3	21	11	22	53	55	51	61	52	1	30	-42	-9	34	24	-15	54	-38	-17	-4	-5	92	-11	230	84	48	46	27	23	9	35	13	17	79	36	15	10	24
16	10	13	44	41	115	11	40	30	20	18	40	9	18	15	26	47	53	54	65	58	-6	27	-43	-15	34	34	-9	56	-52	-7	-13	-11	89	-11	223	87	51	52	23	23	3	34	10	18	79	36	18	13	19
16	8	8	40	45	125	12	42	20	15	21	38	8	24	20	22	39	59	50	66	60	2	27	-52	-10	28	25	0	58	-51	-7	-11	-18	86	-11	223	89	46	49	25	22	8	30	5	23	81	28	13	11	27
15	6	11	41	31	113	14	37	24	22	18	38	18	23	21	20	43	62	53	62	59	-8	36	-51	-3	32	24	4	58	-36	-17	-7	-13	93	-8	212	92	40	43	29	26	14	29	9	28	78	34	9	11	25
12	2	13	47	39	112	12	41	17	12	21	42	11	17	20	29	43	61	46	68	65	-9	38	-44	-4	29	33	-11	46	-44	-20	-11	-7	83	-7	223	86	49	44	29	23	13	29	10	21	78	38	7	13	20
13	7	9	47	33	117	11	42	21	15	16	35	18	25	21	19	51	57	50	60	60	-7	26	-53	0	29	33	-15	52	-50	-12	0	-4	93	-8	227	85	42	48	22	21	4	32	8	20	84	33	11	11	32
15	10	12	43	36	113	13	38	21	18	16	37	11	27	18	19	44	54	48	58	55	-4	38	-49	3	30	22	-14	58	-59	-1	-17	-16	81	-11	223	83	41	42	15	17	5	30	11	24	86	35	13	14	28
18	5	12	44	38	121	7	40	22	16	14	38	15	23	22	28	45	53	46	59	60	-7	34	-55	0	29	29	-11	54	-46	-14	-14	-14	86	-13	221	89	51	51	21	19	4	33	16	22	91	36	18	10	27
18	8	3	47	31	117	10	42	17	22	16	36	9	13	17	16	45	55	48	59	65	-7	28	-48	-10	29	27	-8	50	-50	-11	-16	-11	93	-10	215	87	42	47	22	21	5	30	14	28	94	36	9	13	23
16	9	8	51	33	115	15	38	21	21	16	36	10	19	15	21	42	47	55	71	61	-8	29	-40	-3	30	26	-9	54	-53	-9	-7	-9	91	-7	221	85	44	51	20	19	4	39	15	25	82	27	9	15	19
16	10	14	45	33	124	14	35	20	21	18	42	15	22	20	24	48	50	47	57	62	-12	36	-53	-10	29	25	-10	51	-55	-9	-10	-13	90	-20	215	88	42	55	26	23	9	32	13	20	88	33	10	7	25
7	7	10	46	38	112	9	36	15	22	14	37	10	17	16	22	39	51	47	67	60	-4	30	-42	-4	33	31	-9	57	-55	-11	-22	-16	93	-10	223	83	42	48	28	17	8	33	1	23	84	35	17	14	23
9	7	4	49	42	115	16	44	19	26	15	39	11	23	10	17	45	57	48	56	63	-9	37	-54	-12	38	28	-13	56	-38	-16	-3	-14	88	-9	208	81	46	42	23	20	11	26	12	22	84	31	15	8	20
8	3	10	50	38	114	8	41	15	25	8	38	10	16	16	23	44	57	49	56	60	-12	35	-54	-6	31	29	0	66	-48	-10	-16	-12	95	-4	234	84	46	47	30	19	7	28	10	21	78	37	10	2	24
12	6	13	44	35	112	10	39	16	17	14	35	16	26	24	12	47	66	40	59	62	-5	30	-48	-9	31	24	-7	55	-50	-14	-12	-7	91	0	212	85	53	52	21	23	11	24	6	21	82	38	13	12	22
14	8	15	52	33	108	12	43	13	19	11	44	11	23	18	13	44	56	51	58	63	-7	25	-41	-9	33	27	-5	48	-54	-21	-6	-16	81	-18	216	94	45	51	24	22	14	30	6	18	83	25	7	14	27
17	14	12	47	37	100	10	32	24	22	15	40	6	20	21	13	44	63	49	59	51	0	33	-44	-15	29	29	-11	46	-46	-9	-16	-19	98	-14	218	86	42	49	28	23	11	27	12	29	83	34	3	15	26
20	11	15	46	34	110	11	42	18	16	16	38	13	23	26	17	36	53	43	57	62	-8	29	-56	-11	33	33	-4	55	-54	-16	-17	-17	91	-11	219	83	45	50	23	26	7	30	6	23	88	34	11	10	26
19	8	18	42	32	119	13	35	13	19	17	45	15	25	19	15	34	61	53	56	55	-10	25	-53	-11	32	25	-13	56	-48	-13	-24	-16	82	-6	214	79	47	54	24	22	8	32	15	22	83	32	18	6	25
11	11	12	42	38	112	9	44	17	18	19	28	11	22	23	14	39	46	55	61	60	-8	25	-55	-13	39	23	-4	57	-51	-28	-17	-7	91	-7	220	83	46	46	20	23	14	31	13	18	82	32	9	8	22
17	9	17	48	33	120	13	42	20	21	14	40	10	25	23	14	42	52	51	57	51	-10	22	-54	-15	35	30	-15	56	-55	-29	-13	-11	91	-15	213	82	45	41	19	27	13	30	10	19	81	36	14	9	19
20	6	13	48	44	110	13	35	22	7	15	43	9	23	16	18	32	60	54	57	58	-12	39	-59	-12	34	32	-13	53	-47	-10	-16	-13	93	-11	218	85	51	43	25	15	9	37	8	11	80	31	14	6	22
17	10	9	43	40	117	12	42	16	21	14	29	6	22	20	15	39	56	46	53	56	-14	36	-63	-12	34	27	-8	53	-60	-23	-21	-8	81	-21	216	86	45	45	23	19	4	32	11	17	88	29	17	10	21
12	8	13	50	36	113	17	39	28	20	20	37	17	20	16	16	36	52	42	57	53	-18	29	-56	-15	31	32	-11	49	-48	-14	-15	-24	91	-14	205	85	46	42	26	16	8	30	16	24	85	30	14	6	21
20	9	8	46	27	123	10	41	23	18	18	36	15	23	18	24	37	49	42	63	65	-4	31	-50	-16	31	30	1	44	-51	-20	-12	-17	86	-8	221	81	41	54	28	20	8	31	12	21	80	32	9	0	27
22	15	11	42	37	119	11	44	25	21	21	33	10	22	18	14	37	40	48	68	57	-6	25	-65	-5	32	24	-9	65	-59	-11	-11	-8	86	-13	213	84	38	49	24	14	4	32	7	24	88	37	9	9	23
19	11	19	46	36	111	12	38	24	15	18	30	10	17	23	11	41	53	47	60	57	-9	23	-55	-15	31	30	-7	66	-59	-13	-7	-18	76	-18	214	87	40	42	30	23	7	30	8	20	81	38	14	8	24
17	11	12	45	39	111	9	36	25	16	16	38	12	18	18	15	42	53	46	60	59	2	26	-42	-16	34	34	-1	57	-48	-21	-20	-19	95	0	217	89	41	53	30	23	3	19	5	19	83	28	16	12	19
12	4	16	40	33	120	16	41	26	13	13	40	9	22	24	17	45	50	56	59	53	-11	23	-54	-9	33	26	3	54	-60	-20	-11	-9	83	-6	212	85	42	48	31	18	7	29	6	24	79	32	12	15	25
18	1	10	50	38	105	14	46	22	22	19	37	16	30	24	9	47	44	49	60	55	-11	23	-58	-16	30	25	-3	59	-56	-17	-20	-5	93	1	213	78	47	46	27	25	6	29	10	21	83	28	18	15	18
17	9	12	44	34	119	16	41	22	20	19	37	11	21	21	10	42	59	51	56	44	-11	21	-51	-7	26	28	-6	64	-56	-15	-22	-11	92	-14	214	92	38	46	19	16	3	37	12	20	80	37	21	9	27
15	4	10	36	32	123	19	39	19	14	15	30	10	27	23	4	44	51	43	54	51	-8	23	-56	-3	27	32	-1	57	-57	-22	-12	-6	90	-16	214	92	43	50	20	26	6	38	16	21	76	34	17	14	27
19	3	15	41	45	119	11	41	12	20	17	35	14	23	14	13	39	52	51	46	51	-10	19	-54	-19	23	30	-10	62	-55	-21	-16	-15	86	-14	218	85	43	45	19	23	5	29	13	19	76	31	19	6	19
18	5	10	45	37	119	18	32	20	17	24	41	0	18	14	13	40	56	47	56	40	-7	26	-54	-19	33	25	-12	58	-64	-6	-14	-25	86	-7	215	80	46	41	28	21	6	33	15	24	79	28	17	7	23
13	14	10	36	42	119	13	39	27	17	16	42	11	21	22	14	34	53	48	60	48	-15	25	-59	-16	25	32	-20	65	-55	-20	-7	-17	91	-15	218	88	48	49	24	16	5	23	8	23	82	37	17	4	26
16	8	15	36	38	107	10	40	15	19	9	40	16	22	22	18	38	50	46	55	45	-9	21	-57	-20	31	27	-19	54	-59	-12	-14	-18	85	-9	215	90	42	46	17	8	13	21	10	16	70	30	18	14	20
18	11	13	43	42	119	12	36	23	15	13	40	12	17	19	18	38	53	40	56	50	-2	22	-61	-14	17	26	-8	52	-60	-11	-7	-15	87	-13	208	83	44	54	23	23	3	27	12	17	73	38	10	11	16
14	9	14	40	37	116	15	34	22	17	18	35	7	20	25	18	35	51	46	54	48	-12	24	-56	-24	24	32	-10	59	-56	-24	-15	-12	86	-15	219	82	45	50	19	23	8	30	5	20	68	25	16	12	22
22	6	12	41	38	106	18	34	18	17	14	30	11	20	16	17	37	47	49	58	43	-14	21	-63	-20	24	31	-13	49	-61	-23	-12	-6	92	-13	207	78	50	46	21	23	15	29	12	16	78	28	18	15	23
8	4	13	44	44	123	10	29	14	18	19	40	9	22	19	15	36	57	47	49	42	-9	21	-53	-17	17	29	-11	52	-55	-18	-12	-21	88	-6	211	84	47	48	17	25	13	28	13	16	70	40	12	17	21
13	8	11	45	33	116	8	35	19	16	12	33	16	25	21	15	42	51	41	57	49	-19	14	-55	-19	17	29	0	54	-59	-11	-9	-20	90	-9	221	86	44	49	27	21	3	29	15	26	66	30	17	4	21
16	12	14	44	35	118	14	41	22	20	14	39	14	20	17	20	46	55	53	63	39	-4	24	-62	-14	20	20	-14	55	-58	-19	-7	-12	83	-5	214	85	44	40	23	20	10	35	10	20	67	30	21	7	17
8	7	15	48	40	115	10	40	18	20	15	42	19	20	18	18	42	52	48	52	47	-10	28	-55	-14	14	29	-12	55	-64	-12	-13	-16	86	-25	207	76	53	46	29	19	10	33	16	25	57	28	11	15	23
17	8	14	47	37	110	11	45	15	13	22	38	19	17	17	16	40	51	47	55	39	-17	20	-68	-10	20	30	-12	55	-56	-21	-15	-19	92	-8	208	77	50	50	24	22	7	34	15	20	63	27	17	5	22
14	4	12	39	45	121	11	34	19	20	9	31	11	19	24	18	37	41	48	57	47	-15	24	-65	-21	20	30	-1	59	-62	-21	-13	-14	87	-6	209	88	43	46	25	24	5	34	16	20	65	33	13	11	14
15	3	13	44	43	115	15	31	27	16	15	40	15	16	23	11	42	49	44	49	49	-12	19	-80	-19	21	32	-9	51	-62	-30	-14	-14	80	-18	213	78	44	41	28	22	6	19	13	23	58	34	11	8	24
11	6	13	43	31	110	13	37	23	20	16	28	11	16	21	12	50	53	47	50	56	-8	28	-64	-13	20	21	-7	45	-51	-27	-13	-14	84	-9	206	80	53	56	22	20	11	30	14	16	60	35	12	7	22
18	3	11	43	30	115	11	37	25	13	14	36	7	15	19	17	38	52	44	57	51	-13	23	-62	-21	21	29	-15	56	-57	-16	-3	-26	82	-19	216	82	45	50	25	21	5	29	8	21	54	33	15	13	13
11	10	12	46	45	117	11	43	26	14	21	46	13	17	23	16	38	52	42	53	42	-10	17	-68	-13	22	25	-22	58	-63	-10	-20	-12	83	-13	201	85	42	48	25	16	0	29	6	22	62	34	14	14	18
17	13	15	42	36	108	10	37	21	16	12	29	13	18	12	16	41	48	48	54	48	1	18	-73	-16	22	35	-13	55	-64	-23	-13	-23	89	-15	217	85	41	51	19	17	1	30	8	23	53	33	13	13	25
14	7	14	47	38	106	12	41	22	12	13	34	9	24	15	14	39	46	44	52	47	-7	18	-61	-14	18	32	-5	51	-60	-21	-14	-14	90	-9	216	84	43	43	24	23	0	29	15	19	53	30	15	8	27
12	11	11	43	37	110	17	39	16	17	8	36	16	27	20	18	35	49	43	58	51	-8	15	-60	-16	24	26	-8	55	-56	-19	-8	-17	89	-20	214	81	53	53	19	16	8	23	11	22	59	31	15	8	16
16	6	9	44	38	109	11	42	19	13	12	29	6	20	20	12	42	47	47	54	44	-10	21	-56	-18	15	25	-9	55	-67	-12	-12	-21	91	-13	208	78	39	46	22	17	1	20	9	24	51	28	16	2	23
16	6	7	45	37	112	9	44	15	15	16	37	8	18	21	23	34	48	47	53	40	-10	19	-63	-20	18	22	-11	61	-74	-10	-14	-6	89	-7	201	85	44	52	21	13	6	35	14	20	54	22	15	12	23
14	6	7	45	29	120	15	43	19	19	19	39	11	17	15	12	34	48	42	66	46	-13	22	-63	-18	28	31	-8	53	-68	-16	-5	-20	85	-12	204	84	46	46	25	17	10	27	11	18	55	41	17	11	25
14	8	7	40	32	113	8	33	18	22	13	28	8	29	25	8	38	58	52	59	48	-5	28	-57	-18	23	33	-20	48	-67	-25	-15	-18	86	-17	207	86	40	41	23	23	7	27	15	17	52	31	17	15	23
13	10	9	38	28	109	11	42	21	12	13	38	13	16	21	18	34	62	52	57	45	-12	22	-61	-4	20	31	-11	58	-61	-16	-6	-8	83	-11	207	87	45	45	24	23	6	22	16	13	51	35	10	7	22
12	13	8	43	34	118	20	46	25	25	19	37	17	19	17	13	29	57	49	57	51	-2	21	-72	-18	22	29	-11	46	-65	-20	-20	-26	89	-10	209	87	51	45	20	22	6	30	16	13	46	33	14	13	20
12	11	10	42	36	111	13	39	12	18	11	34	17	19	20	18	29	50	45	59	39	-14	24	-69	-21	20	29	-16	53	-59	-29	-11	-24	90	-13	205	85	50	36	21	22	8	31	6	13	49	36	20	8	21
14	2	10	38	34	121	14	34	18	24	18	36	14	23	21	18	42	54	44	46	53	-1	19	-77	-17	22	24	-12	51	-73	-22	-7	-15	88	-10	205	78	45	42	22	23	14	22	16	21	48	27	15	11	17
14	1	10	48	35	122	14	41	22	19	14	36	14	24	18	17	36	53	49	50	44	-1	26	-72	-17	17	28	-13	62	-60	-22	-22	-25	78	-15	208	81	48	49	28	17	8	30	7	18	43	27	15	11	17
11	8	12	41	37	114	10	35	23	20	19	36	12	21	10	18	34	48	46	50	48	-11	25	-65	-13	22	26	-3	53	-62	-31	-11	-13	90	-17	197	82	42	39	23	18	12	30	8	16	38	23	11	10	23
17	9	15	38	36	118	12	40	23	12	18	35	9	23	21	22	36	53	46	59	48	-6	20	-66	-7	24	28	-11	57	-61	-30	-29	-17	81	-6	212	91	42	50	28	25	10	26	5	22	49	32	14	7	26
15	6	15	40	44	112	19	40	24	18	18	42	18	25	14	10	37	58	48	60	44	-10	18	-68	-20	20	30	-5	49	-76	-28	-19	-17	85	-19	208	89	40	57	12	15	15	33	10	24	39	28	17	13	20
21	7	8	46	37	121	15	40	14	20	19	42	14	24	19	17	39	55	43	58	41	-12	26	-68	-26	17	20	-4	45	-80	-25	-13	-21	90	-14	207	84	51	51	24	21	9	33	5	25	38	38	14	11	22
15	11	9	40	35	111	18	37	21	11	8	36	15	22	19	19	38	50	43	58	59	-13	26	-73	-23	16	21	-13	49	-59	-28	-21	-17	93	-11	216	79	38	51	22	20	5	30	7	21	34	34	17	14	31
16	6	11	41	39	110	11	38	18	17	14	36	14	20	21	17	33	50	48	55	41	-9	22	-65	-20	23	18	-12	46	-60	-22	-14	-22	84	-7	199	84	47	46	18	23	11	37	17	23	41	31	16	4	18
14	4	10	44	35	120	10	35	32	15	15	36	13	19	19	14	40	53	44	60	48	-22	19	-68	-22	24	22	-16	50	-70	-15	-13	-13	83	-7	197	89	41	43	24	20	4	29	17	18	42	37	16	2	22
16	9	14	45	37	116	17	41	20	15	15	26	17	19	16	8	36	52	46	61	43	-11	22	-66	-12	16	20	-12	47	-68	-20	-16	-15	87	-19	203	84	48	51	24	20	12	27	12	18	41	32	15	5	26
10	9	11	47	39	119	12	47	11	19	12	41	12	26	18	13	36	57	50	64	51	-8	16	-58	-15	15	19	-9	40	-72	-42	-18	-8	85	-10	196	78	43	47	29	22	2	25	7	19	34	30	20	7	17
17	9	11	39	36	108	14	42	28	20	19	37	11	21	15	8	35	44	49	55	43	-8	27	-63	-20	20	17	-15	44	-65	-26	-19	-19	86	-18	206	84	41	49	19	23	4	35	7	25	40	33	23	6	20
16	9	7	45	36	114	13	35	25	19	15	28	10	21	16	16	41	44	50	52	47	-3	20	-73	-19	22	25	-10	44	-53	-31	-13	-19	75	-17	209	84	37	43	23	20	6	40	8	12	43	37	27	14	14
17	3	9	43	34	107	12	38	19	17	13	34	20	15	19	11	41	55	46	58	50	-8	19	-74	-16	18	17	-10	40	-60	-28	-17	-20	91	-17	208	88	40	43	25	18	11	28	12	25	40	24	14	5	20
15	6	10	41	36	119	16	43	20	21	19	41	4	23	18	11	34	53	42	59	48	-9	29	-64	-12	27	22	-14	47	-65	-27	-12	-28	89	-26	193	82	46	41	27	20	12	29	13	20	35	36	16	8	25
12	5	8	40	38	116	14	39	13	19	15	31	15	21	17	9	38	47	45	57	45	-7	21	-54	-22	17	15	-3	44	-71	-32	-10	-20	87	-15	204	75	41	53	22	26	10	34	10	19	30	32	26	2	24
17	8	11	48	38	111	12	37	22	13	13	39	12	23	14	9	36	44	46	61	50	-8	16	-74	-18	21	15	-16	35	-72	-33	-17	-11	78	-21	190	89	40	56	19	30	6	26	14	19	31	35	23	4	22
13	4	15	43	30	115	8	32	22	15	15	39	13	22	19	16	36	52	47	53	47	-10	25	-83	-16	19	18	-12	36	-66	-31	-17	-16	79	-7	203	81	49	42	15	18	5	30	12	23	33	25	20	7	16
16	4	11	41	38	107	8	41	16	22	23	35	13	17	17	12	33	53	43	46	43	-13	19	-65	-20	20	22	-18	49	-73	-23	-17	-14	82	-15	203	85	40	37	23	19	4	34	6	23	32	33	21	9	23
14	3	13	45	36	104	6	43	21	15	9	39	16	32	16	18	39	48	48	53	47	-17	14	-73	-14	19	12	-11	34	-70	-30	-23	-24	89	-20	197	86	41	46	30	21	10	35	16	19	34	28	16	9	21
18	8	11	46	32	112	10	38	18	11	19	37	12	19	18	8	37	46	42	56	48	-5	23	-74	-14	18	18	-4	44	-67	-40	-24	-6	93	-12	202	82	45	49	25	16	9	30	17	23	32	32	13	13	19
11	9	5	36	38	113	14	33	17	12	17	34	11	20	20	16	44	44	44	62	47	-10	20	-74	-20	19	20	-21	43	-64	-39	-22	-23	83	-18	203	87	41	49	23	17	12	37	16	21	29	33	19	14	19
16	10	5	37	37	124	7	42	22	14	13	40	10	16	19	16	37	40	44	57	48	-21	22	-74	-20	24	20	2	37	-68	-19	-18	-23	86	-18	208	77	51	42	22	22	10	22	7	19	25	30	19	12	26
15	11	12	47	33	105	10	32	21	15	11	42	8	24	19	14	39	49	44	62	47	0	22	-71	-24	16	16	-22	48	-77	-24	-20	-24	86	-20	193	73	47	41	24	19	11	36	15	23	27	39	16	6	17
15	11	10	35	43	104	13	45	26	12	13	29	13	21	21	9	34	50	45	50	45	-11	23	-70	-18	22	15	-9	51	-74	-34	-16	-16	83	-15	193	78	45	44	21	18	10	31	16	24	25	31	12	4	23
16	10	10	35	39	116	11	33	25	13	18	38	12	24	15	15	43	56	47	60	46	-16	26	-77	-15	19	15	-6	44	-70	-28	-9	-16	92	-16	195	82	40	52	28	15	8	32	14	25	32	33	19	11	23
16	3	15	39	43	108	17	37	25	16	19	37	18	19	18	12	45	48	43	55	47	-16	20	-68	-12	27	16	-15	35	-84	-33	-20	-15	89	-10	201	82	36	41	26	21	12	34	13	31	30	29	15	11	21
20	7	13	42	39	112	6	41	20	9	16	28	11	18	16	17	36	55	50	57	48	-18	25	-67	-21	21	12	-11	45	-68	-39	-14	-19	86	-19	202	88	41	49	19	14	10	28	10	21	27	27	19	9	15
15	6	8	48	42	115	15	43	22	22	19	43	11	19	16	17	39	46	42	54	46	-17	20	-66	-24	26	18	-11	38	-69	-24	-17	-10	88	-18	214	83	48	46	20	17	1	25	7	18	25	29	15	12	19
13	7	20	46	42	118	12	38	16	21	17	30	12	22	21	16	46	49	48	61	51	-10	16	-74	-15	16	16	-14	34	-72	-31	-15	-16	88	-13	218	85	46	42	18	14	5	28	5	20	32	39	17	14	13
15	4	11	49	38	117	11	46	21	14	15	41	12	23	18	13	36	51	41	58	47	-7	22	-72	-20	18	16	-10	39	-67	-31	-22	-20	89	-9	206	80	46	45	21	17	12	29	15	12	27	39	23	4	18
15	8	14	37	34	112	18	41	16	8	12	40	18	22	22	20	37	58	44	62	44	-13	15	-77	-20	22	12	-2	44	-69	-29	-13	-19	78	-22	198	79	43	44	25	17	13	30	7	11	34	39	19	14	15
20	6	13	36	37	111	11	39	26	17	15	27	9	23	16	15	37	52	46	53	49	-17	24	-78	-21	21	10	-5	42	-83	-29	-18	-15	86	-13	193	82	41	49	25	23	10	26	8	27	27	36	19	10	25
17	10	12	40	30	107	16	40	20	20	11	39	10	18	22	22	43	48	41	64	42	-3	20	-78	-20	18	16	-26	47	-66	-40	-12	-13	85	-16	195	81	53	43	20	21	4	20	14	22	27	28	14	14	20
15	5	10	39	35	107	15	40	15	15	13	33	6	14	21	8	34	45	48	58	42	-3	25	-77	-15	21	18	-20	43	-67	-32	-19	-25	84	-14	199	81	38	43	21	19	9	34	11	23	30	39	19	5	23
15	0	11	45	38	117	11	46	23	18	13	36	12	22	12	16	39	48	50	57	53	-7	27	-69	-15	17	18	-9	45	-71	-32	-13	-13	88	-14	203	80	42	47	22	13	8	24	14	17	20	33	15	9	20
16	5	12	44	40	117	3	44	11	14	19	33	15	27	25	12	39	49	50	55	42	-18	19	-83	-22	21	21	-9	49	-75	-27	-9	-19	92	-10	200	78	42	39	29	20	9	27	13	21	27	34	19	10	21
8	5	11	42	40	115	12	35	22	9	12	40	16	23	19	11	41	43	49	62	47	-14	23	-74	-15	22	16	-8	42	-72	-40	-21	-16	88	-14	203	76	47	43	19	19	12	37	12	23	28	39	15	5	15
17	6	4	39	39	110	8	36	23	24	17	36	15	23	27	14	33	45	46	55	41	-9	22	-74	-18	24	11	-23	43	-83	-29	-16	-16	88	-14	194	78	42	53	21	17	6	33	20	15	27	34	16	13	28
13	8	9	42	37	109	8	38	34	19	9	41	10	26	23	19	38	51	47	52	42	-10	23	-73	-17	18	7	-8	49	-74	-42	-24	-17	80	-21	201	76	44	41	16	21	11	27	7	17	18	29	14	14	22
13	7	8	40	38	111	8	37	22	22	18	33	15	19	22	15	34	48	53	53	42	-16	21	-75	-11	25	14	-8	43	-69	-32	-27	-17	92	-15	196	82	43	41	17	16	7	21	13	28	23	31	21	6	22
14	9	10	42	31	110	15	34	20	15	17	34	16	19	13	16	38	44	41	57	46	-20	25	-71	-14	15	13	-9	38	-72	-29	-26	-26	82	-22	198	84	37	43	14	23	12	21	14	22	27	36	21	10	27
11	7	10	48	34	115	11	37	22	17	19	34	16	21	25	19	41	54	39	55	40	-15	20	-68	-18	19	15	-8	40	-77	-32	-17	-14	85	-18	207	84	46	47	23	15	8	33	10	23	19	34	14	7	25
10	9	14	42	34	116	11	36	20	14	22	35	6	16	14	18	43	53	49	47	39	-8	26	-74	-13	22	26	-8	44	-82	-34	-15	-20	90	-15	211	75	50	45	26	30	9	27	1	23	24	34	22	9	20
10	11	15	44	28	111	12	35	20	17	15	36	17	24	22	17	37	51	46	58	45	-11	21	-74	-19	16	18	-9	40	-70	-24	-14	-23	89	-12	185	78	35	44	21	26	8	34	11	20	20	35	15	2	21
20	4	12	41	31	112	6	43	22	10	14	40	9	18	19	14	37	52	49	56	46	-17	22	-84	-23	19	14	-20	47	-72	-37	-10	-18	77	-13	185	80	34	49	31	23	7	21	9	20	14	30	20	14	20
18	9	7	48	33	114	12	45	24	10	13	31	14	16	13	18	42	58	35	51	42	-14	21	-78	-29	15	15	-15	45	-74	-27	-19	-9	82	-23	194	77	38	44	23	19	4	26	11	21	24	28	11	7	28
14	7	11	43	38	106	6	32	12	21	11	33	11	17	15	18	37	46	44	53	46	-16	22	-69	-21	16	19	-14	43	-76	-32	-17	-27	79	-14	196	85	41	52	20	14	3	33	13	22	23	36	15	14	20
13	6	14	44	33	109	13	39	19	22	14	35	9	16	14	16	43	54	43	61	47	-16	20	-65	-29	21	16	-2	44	-65	-27	-15	-28	77	-15	191	83	44	47	29	23	9	26	13	32	22	32	15	16	19
16	11	10	47	32	113	10	37	27	15	19	35	9	18	19	18	37	47	41	58	43	-18	27	-81	-28	21	13	-11	45	-69	-26	-19	-25	86	-11	196	85	44	43	24	16	7	31	12	19	22	36	11	8	25
11	11	9	44	31	109	8	36	16	16	19	28	11	19	20	20	34	49	44	52	47	-10	14	-77	-16	18	18	-7	40	-81	-29	-11	-21	85	-16	199	79	40	46	22	19	11	34	14	18	23	27	10	9	23
16	9	9	46	35	114	6	35	19	17	17	33	13	25	24	14	38	46	43	58	39	-15	23	-72	-21	19	21	3	46	-84	-32	-22	-23	86	-16	200	74	50	53	25	22	8	26	12	27	16	33	15	13	26
12	9	11	39	41	101	7	38	13	13	19	35	7	14	17	17	36	53	48	52	48	-11	30	-78	-21	13	20	-13	38	-77	-34	-7	-24	88	-14	197	83	42	43	20	21	9	26	10	17	15	33	15	6	21
11	8	9	37	30	107	16	44	13	21	20	30	7	21	23	16	38	47	48	58	36	-14	25	-80	-17	15	13	-20	39	-77	-40	-18	-25	92	-10	198	76	35	47	29	11	9	34	5	19	18	29	15	8	24
13	9	11	35	32	104	5	42	17	8	19	35	9	15	23	13	38	47	46	60	48	-10	21	-85	-13	15	14	-10	39	-72	-33	-20	-21	79	-13	196	85	40	46	18	23	13	30	8	22	20	31	14	13	22
16	8	6	46	29	114	10	37	24	18	14	35	12	15	14	10	34	52	44	51	48	-14	30	-78	-23	14	18	-19	43	-83	-32	-20	-26	70	-16	202	78	43	45	20	20	9	24	15	23	21	29	14	13	29
16	7	9	45	35	110	9	28	14	10	21	38	13	15	18	14	35	45	52	53	49	-9	26	-76	-25	19	16	-15	45	-83	-34	-21	-25	82	-11	195	87	51	45	17	20	5	25	14	19	18	32	17	15	25
17	6	10	46	29	114	11	42	11	20	16	32	6	19	22	15	33	57	44	47	43	-15	24	-80	-14	20	8	-9	43	-84	-46	-13	-25	85	-21	195	81	35	39	22	17	11	33	11	25	20	29	16	20	18
9	5	11	43	40	114	4	38	21	15	13	35	9	22	14	12	34	41	47	53	42	-11	26	-68	-17	22	15	-12	49	-75	-32	-15	-15	86	-15	198	79	48	38	26	20	7	39	7	26	23	32	15	5	31
11	13	11	46	33	110	7	34	16	18	20	36	12	25	23	19	38	55	49	54	51	-10	19	-80	-10	14	11	-13	37	-78	-33	-22	-14	86	-12	193	84	40	51	28	20	8	33	15	20	23	30	17	9	18
14	4	9	39	31	107	14	46	17	16	18	34	20	18	24	12	34	48	45	50	50	-9	18	-80	-11	23	16	-18	43	-78	-37	-18	-22	81	-11	190	85	53	50	20	18	4	33	6	19	14	37	8	7	24
9	9	9	40	30	113	18	41	21	15	22	36	8	25	22	7	38	52	43	56	35	-12	22	-85	-16	22	15	-3	43	-93	-40	-18	-22	79	-20	196	82	44	52	26	23	12	31	12	23	17	30	14	9	20
15	5	6	47	45	106	13	36	15	19	13	29	9	22	17	14	34	41	46	57	48	-14	29	-90	-21	18	22	-13	49	-76	-28	-24	-15	90	-18	194	79	44	53	22	26	1	26	13	16	20	30	14	12	27
17	0	5	44	40	124	5	41	25	19	19	38	13	22	18	10	38	54	44	58	49	-3	23	-84	-20	18	17	-13	39	-82	-39	-21	-18	78	-16	188	89	47	45	19	27	3	29	13	20	15	26	16	11	25
11	8	13	46	37	122	8	44	23	18	20	34	16	20	19	19	37	44	41	52	43	-19	23	-83	-14	18	22	-15	41	-75	-37	-18	-9	84	-10	199	74	44	45	16	13	16	31	9	17	11	35	26	8	19
11	8	15	43	38	111	11	38	21	22	19	38	11	18	26	19	36	46	43	61	44	-24	26	-76	-16	17	20	-11	41	-90	-36	-19	-16	96	-8	194	73	42	46	20	23	7	30	13	20	8	36	23	13	25
17	7	10	41	31	117	17	44	19	24	14	36	10	25	26	17	34	45	44	50	38	-16	22	-69	-16	25	18	0	34	-79	-33	-18	-22	86	-17	191	78	42	41	22	22	7	28	12	16	13	35	26	12	21
15	7	12	41	29	102	15	46	14	13	18	39	9	16	15	14	31	49	48	56	42	-21	26	-75	-28	21	19	-13	43	-82	-28	-10	-16	87	-16	193	77	50	48	16	15	12	20	12	18	26	26	24	15	22
11	15	10	38	28	113	5	30	18	20	19	38	14	19	21	9	43	42	50	55	44	-16	25	-86	-18	20	19	-7	33	-87	-25	-21	-28	75	-16	200	75	43	40	21	23	7	30	9	17	19	28	16	9	25
15	10	12	47	31	103	10	38	16	21	19	36	13	21	16	7	32	41	45	59	47	-13	19	-84	-25	18	14	-15	38	-77	-24	-19	-22	85	-16	188	82	41	41	18	23	4	29	11	17	15	33	17	12	19
21	11	6	43	21	111	11	44	22	15	14	36	19	24	14	12	37	40	44	59	46	-11	20	-78	-14	20	19	-20	44	-91	-37	-23	-19	90	-17	198	76	45	40	22	16	7	29	8	20	16	33	13	9	28
14	4	10	37	32	114	10	39	22	15	15	30	13	26	17	14	40	52	46	54	38	-8	21	-69	-23	21	13	-15	41	-85	-29	-21	-22	87	-22	198	76	41	53	16	17	11	26	12	26	12	26	15	13	19
13	9	8	31	39	109	11	41	26	19	19	36	17	25	19	12	37	50	40	59	40	-9	23	-75	-16	17	7	-6	42	-79	-36	-15	-19	79	-19	190	83	43	47	24	18	11	34	8	24	14	28	16	19	24
21	7	7	42	35	113	14	39	27	10	18	39	14	22	23	17	29	45	45	60	49	-8	15	-72	-16	18	14	-21	42	-81	-36	-19	-27	79	-23	200	78	38	41	18	12	5	29	8	27	13	27	16	13	21
16	12	9	46	29	107	11	38	20	17	21	32	17	19	17	20	33	55	41	56	49	-19	28	-90	-14	14	6	-14	45	-88	-39	-16	-27	79	-19	188	92	42	48	26	26	13	21	8	15	15	32	12	4	19
17	8	5	47	35	108	11	38	18	15	22	37	17	23	21	17	37	47	40	54	43	-17	22	-76	-18	15	17	-16	47	-80	-38	-17	-32	86	-20	190	76	41	45	27	25	9	31	9	22	9	31	16	11	24
25	7	11	39	37	113	9	43	25	15	16	31	17	27	13	21	38	47	45	58	56	-12	17	-77	-18	14	17	-8	45	-87	-38	-24	-21	84	-15	193	76	41	48	18	25	12	33	7	28	13	33	13	9	21
17	6	13	44	36	104	13	34	21	17	19	45	8	23	21	13	40	47	43	54	48	-14	22	-91	-15	21	9	-12	44	-76	-32	-26	-27	85	-13	191	72	40	45	15	27	13	31	13	22	15	33	13	5	24
13	2	7	39	33	104	11	39	20	16	17	37	12	27	19	11	33	49	46	50	47	-20	18	-76	-17	16	16	-11	41	-84	-32	-24	-18	85	-25	191	76	43	44	20	16	7	34	8	19	13	35	13	11	19
17	9	9	38	39	107	9	40	25	13	17	36	13	27	16	10	43	48	48	55	41	-14	16	-85	-16	16	20	-5	40	-83	-33	-16	-24	79	-15	191	89	43	45	21	18	13	41	14	24	12	30	15	15	26
9	7	15	44	36	114	10	41	16	23	13	37	13	28	13	15	38	57	44	62	43	-10	26	-88	-15	16	19	-13	40	-89	-35	-16	-25	79	-17	189	75	48	49	16	17	7	23	9	21	9	32	15	15	23
18	4	8	36	28	112	12	35	24	18	19	34	20	31	23	23	37	46	47	46	43	-19	24	-84	-16	14	18	-16	42	-82	-42	-9	-17	79	-16	190	84	37	39	23	23	10	25	3	16	14	31	15	13	23
14	4	12	42	35	111	6	39	28	24	20	39	14	20	20	19	38	47	48	43	47	-12	21	-85	-17	15	16	1	44	-82	-28	-26	-31	84	-21	188	81	39	49	19	23	4	37	12	21	16	29	15	15	17
14	15	11	49	27	115	10	36	23	12	19	37	15	19	15	15	32	44	45	54	41	-16	17	-94	-28	19	16	-13	47	-85	-35	-15	-20	82	-21	191	84	47	45	20	22	11	28	16	27	12	33	8	14	24
11	11	6	43	31	105	6	40	26	14	15	35	15	27	20	17	29	43	45	55	46	-18	20	-94	-27	13	18	-17	47	-75	-28	-26	-22	75	-20	200	87	47	49	21	23	5	30	14	12	16	30	12	12	24
16	10	12	41	35	108	1	34	26	25	16	38	21	26	21	19	34	51	44	57	44	-19	22	-92	-28	17	19	-11	38	-91	-33	-19	-24	86	-17	182	78	40	39	26	21	9	30	9	19	11	28	10	5	25
7	9	15	39	37	102	16	42	17	20	19	33	14	23	16	17	37	53	43	57	44	-18	24	-88	-15	14	13	-6	44	-83	-32	-22	-31	81	-21	194	81	36	44	19	17	19	24	15	24	18	32	12	12	24
17	2	8	42	33	103	11	42	23	17	13	35	14	25	16	9	42	49	39	68	43	-10	18	-81	-11	21	14	-23	42	-84	-33	-21	-16	86	-23	199	79	41	44	22	20	7	28	11	25	9	30	12	12	26
16	11	9	41	38	116	12	29	14	16	20	34	17	18	14	16	37	47	39	50	46	-15	26	-94	-14	20	19	-10	40	-86	-42	-27	-29	72	-21	195	87	41	42	19	28	12	22	21	19	11	25	10	15	23
13	10	7	33	41	111	12	36	22	14	17	34	11	20	20	10	40	47	45	58	36	-13	20	-97	-22	19	9	-15	41	-83	-28	-12	-27	82	-20	188	77	50	51	23	21	6	31	16	19	9	32	14	9	26
13	5	15	44	35	108	11	35	18	19	15	38	8	23	15	14	33	47	45	59	41	-18	20	-93	-21	13	14	-11	41	-88	-44	-18	-30	88	-23	198	81	43	43	23	20	6	35	14	20	15	32	7	13	27
16	11	12	44	36	112	18	44	20	18	13	33	16	17	23	13	28	49	40	53	45	-11	25	-93	-16	18	19	-6	41	-81	-45	-13	-26	94	-12	180	79	37	46	23	20	12	30	11	20	10	29	14	3	25
9	7	11	47	31	115	7	43	26	19	21	31	15	16	23	13	40	52	40	56	41	-14	23	-94	-16	20	14	-4	43	-93	-34	-20	-24	88	-22	194	81	47	45	24	25	8	25	12	20	16	31	9	1	22
12	7	14	45	33	106	17	38	19	16	12	42	14	26	24	14	32	53	43	54	44	-11	21	-98	-12	21	15	-7	43	-81	-41	-18	-18	81	-17	188	77	41	43	24	23	7	23	13	17	8	33	17	11	19
13	9	10	42	32	107	13	40	24	13	12	34	17	27	22	9	37	54	38	51	35	-22	27	-92	-14	16	21	-9	45	-86	-44	-18	-25	84	-6	189	80	39	42	18	24	10	29	5	26	12	30	12	7	22
10	12	15	34	25	113	9	35	19	14	17	38	12	30	25	12	31	44	47	50	42	-18	21	-95	-14	18	16	-16	46	-91	-42	-19	-23	89	-22	192	79	40	48	18	23	12	37	15	16	15	29	9	8	16
17	8	15	36	39	104	11	35	24	18	15	28	16	23	12	13	40	51	43	57	45	-24	16	-97	-22	20	17	-19	41	-86	-40	-20	-26	80	-11	198	68	43	45	17	24	13	31	13	18	6	31	6	7	20
16	3	10	36	31	112	6	43	20	17	21	36	16	22	23	12	38	47	38	54	47	-17	20	-89	-18	14	13	-15	37	-90	-39	-24	-25	82	-12	192	72	41	43	20	23	13	25	13	19	9	31	14	9	22
11	2	12	31	34	113	11	45	25	15	13	40	10	15	15	16	36	42	37	53	55	-19	23	-91	-20	25	15	-18	43	-91	-30	-17	-29	88	-24	194	76	42	45	23	17	13	28	12	18	17	27	8	8	24
14	8	8	40	34	119	10	33	25	15	15	37	13	12	21	13	40	46	43	56	48	-17	21	-94	-21	19	15	-21	42	-92	-34	-14	-23	75	-19	197	78	47	42	20	15	16	30	9	22	12	28	11	18	20
19	12	7	42	38	114	8	37	21	14	14	41	18	22	21	15	42	48	43	55	45	-15	20	-93	-22	21	16	-23	45	-88	-29	-31	-24	87	-16	186	77	34	47	20	22	12	28	4	15	11	30	12	11	23
15	8	15	51	31	115	11	42	23	14	17	31	15	18	19	15	37	44	44	57	40	-19	31	-107	-23	14	14	-21	47	-88	-39	-21	-13	84	-17	196	72	35	41	31	23	11	27	9	16	9	20	10	10	25
14	8	7	42	29	119	5	37	16	22	19	36	13	27	20	14	35	51	39	54	44	-14	21	-100	-28	14	10	-16	46	-95	-33	-24	-27	87	-16	191	72	31	46	23	16	8	27	9	20	14	32	13	5	22
20	12	9	35	33	115	14	34	19	19	16	38	12	24	24	13	34	49	48	54	40	-6	33	-86	-16	15	8	-26	40	-92	-53	-18	-25	92	-13	196	73	42	38	27	23	4	35	10	19	13	26	15	16	23
17	12	7	46	32	119	2	42	19	14	18	36	7	18	17	14	31	52	43	49	45	-6	20	-89	-18	21	14	-14	34	-84	-39	-18	-24	84	-10	185	80	44	34	21	19	6	25	15	20	13	23	12	14	20
19	11	9	37	30	113	10	36	20	13	16	37	18	27	23	13	41	51	42	56	45	-18	26	-95	-23	17	14	-25	40	-92	-22	-13	-24	79	-13	186	80	29	36	18	23	14	24	12	14	9	31	13	12	22
14	8	14	54	26	114	7	41	18	13	15	30	15	17	23	11	37	47	44	53	42	-17	24	-99	-24	15	17	-16	42	-86	-35	-14	-29	79	-12	182	77	37	39	17	22	12	29	5	17	13	31	9	14	20
15	7	11	34	31	111	5	44	29	19	14	34	15	17	19	21	36	42	35	50	47	-8	24	-100	-15	23	19	-20	40	-88	-37	-16	-30	79	-17	185	82	40	53	23	22	8	25	12	15	12	34	18	16	22
14	3	12	34	30	111	7	42	20	11	17	39	7	18	27	13	40	50	46	55	38	-24	20	-97	-10	17	15	-27	41	-95	-34	-15	-16	76	-17	187	76	38	50	22	17	13	25	9	11	10	30	13	11	24
13	3	15	38	35	118	13	36	22	14	16	32	14	22	27	19	41	51	37	53	46	-13	15	-93	-13	22	18	-26	37	-93	-30	-26	-16	72	-15	182	79	45	46	25	23	10	31	13	12	8	26	11	9	15
8	4	8	48	30	106	15	39	24	12	12	35	13	18	24	15	38	44	45	52	41	-14	21	-94	-17	20	13	-25	35	-91	-33	-17	-27	86	-16	194	74	44	40	25	18	7	34	11	15	13	31	13	11	15
17	8	8	43	39	115	4	37	21	11	18	35	19	16	21	10	41	38	43	57	44	-17	17	-103	-16	18	13	-31	38	-85	-48	-21	-24	87	-22	185	80	37	48	16	21	7	24	5	21	8	36	7	12	17
9	5	11	47	40	119	6	33	27	18	20	33	13	21	22	7	38	39	41	53	37	-18	25	-96	-22	20	19	-27	41	-91	-34	-24	-32	82	-20	187	80	42	43	16	13	9	33	9	16	15	34	15	16	17
14	7	8	43	38	118	12	37	21	11	19	25	16	25	23	17	36	43	43	58	47	-18	21	-102	-27	19	14	-28	36	-86	-31	-17	-19	85	-15	186	76	42	38	18	22	10	33	5	15	14	30	10	15	15
16	8	5	46	35	115	14	40	19	16	18	34	19	19	22	12	37	39	42	56	43	-10	18	-96	-18	13	7	-26	41	-100	-28	-25	-24	79	-19	188	76	41	44	18	14	11	39	7	25	6	31	12	14	26
18	8	6	35	36	111	12	34	21	11	25	42	19	19	27	12	34	48	40	54	46	-17	26	-100	-22	16	14	-28	33	-89	-37	-18	-30	94	-20	185	82	37	42	22	17	8	34	10	14	2	24	14	6	18
17	10	15	46	33	105	18	33	23	11	20	40	13	18	31	13	41	41	46	55	45	-13	24	-100	-19	22	17	-34	36	-91	-47	-23	-27	80	-21	191	78	45	45	22	14	1	34	8	18	11	27	10	11	27
21	15	15	41	33	113	7	34	18	15	22	43	13	21	24	15	35	47	44	53	39	-15	25	-95	-18	16	16	-30	38	-104	-32	-18	-26	70	-25	188	77	45	48	26	23	10	29	8	25	5	26	15	8	22
20	5	11	44	40	111	9	44	28	24	21	36	15	18	26	21	47	56	38	53	33	-17	18	-102	-19	19	14	-32	39	-91	-37	-21	-24	82	-24	187	86	38	46	21	19	13	43	6	18	9	36	10	12	17
13	4	14	37	32	111	15	39	18	18	16	31	18	28	17	12	33	57	45	52	46	-17	21	-101	-24	12	13	-33	39	-95	-28	-16	-24	71	-18	192	83	45	45	19	21	13	30	7	24	13	34	13	9	17
11	11	12	41	31	112	12	31	15	11	13	37	13	19	17	11	41	47	43	54	45	-19	20	-107	-13	15	15	-30	46	-95	-29	-18	-26	76	-20	177	77	36	44	22	19	8	27	10	17	9	29	8	8	26
12	6	9	46	31	117	3	36	16	20	12	33	12	16	17	15	37	55	52	56	54	-20	19	-100	-20	17	16	-41	43	-88	-46	-13	-18	78	-24	181	72	36	46	27	19	5	30	13	20	12	28	17	11	21
18	8	9	42	32	118	9	41	25	15	20	40	6	27	19	13	34	49	43	51	38	-19	22	-93	-17	21	20	-41	40	-91	-41	-23	-30	74	-22	179	76	39	40	20	18	9	31	15	12	13	29	15	7	20
10	2	9	44	35	106	10	34	22	13	20	36	16	21	21	12	33	47	35	65	40	-22	28	-96	-19	20	11	-30	34	-94	-47	-15	-21	82	-19	182	78	39	47	22	25	5	27	13	24	4	27	10	7	16
15	4	9	40	38	113	7	40	19	17	12	40	16	16	22	14	41	39	41	58	43	-18	18	-103	-14	19	13	-35	42	-97	-35	-20	-24	72	-24	179	76	44	34	29	22	12	32	15	20	12	32	10	11	24
13	17	11	44	36	109	8	36	23	9	19	32	10	25	21	16	39	46	40	53	46	-10	22	-96	-22	20	21	-28	44	-91	-39	-19	-24	69	-21	178	80	42	37	24	23	13	33	9	20	6	30	12	12	19
20	11	13	40	39	114	9	34	13	16	21	33	13	20	24	18	37	44	42	56	34	-25	18	-93	-25	19	15	-29	39	-81	-38	-15	-31	80	-25	195	77	42	44	24	19	15	30	16	16	4	26	13	14	18
17	20	11	42	35	103	14	34	20	18	19	40	21	18	23	12	34	46	47	52	47	-16	18	-106	-17	21	10	-37	43	-87	-51	-17	-23	85	-18	188	84	49	42	28	19	12	32	16	18	8	33	9	12	23
21	9	18	41	38	109	13	39	25	14	15	40	13	11	25	9	43	40	36	56	46	-17	22	-96	-17	14	10	-30	45	-100	-36	-20	-28	81	-23	192	78	44	47	26	21	14	29	14	20	7	31	12	7	27
18	9	15	40	30	120	4	33	18	17	18	42	13	14	22	11	31	50	40	42	47	-13	19	-97	-23	17	9	-34	42	-89	-40	-21	-26	81	-25	189	74	47	49	21	17	12	26	10	17	8	33	10	13	19
11	5	12	46	32	105	12	34	20	8	15	37	11	17	18	13	42	47	39	52	42	-21	13	-85	-23	16	13	-32	42	-86	-40	-24	-27	76	-18	189	78	43	49	24	21	6	25	3	18	7	34	13	10	16
20	16	11	47	29	109	10	35	23	13	11	43	12	20	22	16	29	39	37	42	39	-14	20	-98	-14	17	12	-30	44	-94	-44	-24	-34	88	-23	197	87	43	47	23	25	10	31	13	19	11	35	9	4	26
17	3	7	43	32	119	3	30	18	16	15	37	14	15	14	13	36	45	43	52	37	-12	17	-99	-23	24	10	-29	45	-92	-31	-22	-22	72	-18	186	70	44	36	30	30	8	25	14	19	10	35	5	7	23
17	9	10	46	30	107	6	34	19	20	20	46	17	17	22	16	42	43	37	51	44	-9	19	-87	-22	17	18	-40	38	-82	-29	-18	-5	76	-24	192	84	43	39	21	30	8	34	16	23	14	32	9	11	22
11	10	3	42	36	113	9	47	18	23	25	44	14	24	20	15	40	37	38	58	54	-13	18	-96	-22	14	14	-21	44	-92	-33	-13	-27	78	-22	186	82	40	36	24	26	14	29	13	16	11	33	9	4	14
20	8	8	35	29	109	16	39	27	15	10	44	11	15	22	9	35	50	51	49	44	-22	22	-101	-22	15	21	-28	39	-92	-30	-20	-31	75	-18	180	88	40	44	28	26	15	29	16	20	13	28	16	13	17
15	11	10	37	38	112	15	47	22	17	14	46	16	17	26	14	33	44	42	56	41	-8	27	-105	-28	14	12	-36	43	-95	-32	-23	-23	82	-15	173	77	46	49	27	21	10	29	14	22	12	27	13	7	21
15	11	12	39	32	107	16	39	18	14	19	43	11	19	23	14	33	42	46	56	44	-21	24	-96	-21	15	13	-33	41	-100	-32	-24	-24	76	-16	189	75	48	39	16	30	11	33	13	21	10	28	9	9	18
16	16	9	42	35	113	15	31	21	17	16	53	16	28	22	17	30	46	34	53	41	-16	16	-106	-27	17	19	-36	35	-101	-43	-18	-20	79	-29	190	70	54	47	21	30	12	30	14	21	5	34	11	7	20
24	16	10	75	33	111	8	39	20	20	12	47	11	17	29	16	23	46	46	50	57	-21	16	-93	-22	17	15	-33	38	-97	-36	-22	-23	82	-13	192	84	53	41	24	23	16	26	16	25	8	34	14	13	14
17	12	7	53	27	107	12	38	18	21	15	40	12	23	25	14	30	47	40	51	44	-11	19	-102	-21	13	15	-27	32	-98	-39	-14	-27	83	-17	188	75	63	43	23	23	1	29	15	19	16	36	9	7	18
13	10	9	41	33	106	6	37	19	11	19	52	19	23	19	13	41	44	47	58	42	-15	20	-95	-19	25	11	-30	40	-94	-39	-26	-29	81	-21	194	80	62	48	30	23	11	29	12	18	14	37	9	8	18
17	11	9	50	33	113	17	36	25	11	19	45	15	18	24	21	42	41	42	44	44	-19	18	-100	-25	18	13	-33	41	-104	-42	-17	-23	78	-26	192	75	48	40	23	23	9	24	12	19	8	32	12	15	19
13	6	12	42	31	101	10	33	16	15	17	37	18	17	24	17	38	49	45	50	45	-19	16	-100	-17	21	8	-29	39	-90	-26	-20	-21	79	-19	180	80	47	48	24	23	10	42	18	19	11	29	11	14	24
7	7	13	42	33	111	11	43	15	18	17	32	18	19	22	9	32	49	46	54	41	-21	20	-103	-19	17	12	-36	35	-99	-31	-22	-20	81	-22	180	78	45	35	24	20	14	41	16	18	12	26	12	6	23
10	6	11	39	34	113	10	45	23	12	19	34	15	14	22	12	39	53	38	60	42	-21	26	-108	-15	27	16	-20	43	-95	-38	-24	-20	83	-23	189	82	41	36	20	19	13	38	18	11	13	30	11	11	23
17	10	7	35	34	110	10	34	22	14	15	36	6	23	21	22	33	51	42	57	47	-20	17	-99	-20	17	13	-29	39	-100	-42	-19	-27	84	-21	186	78	36	49	16	12	12	34	11	13	14	30	11	9	17
21	11	9	43	31	110	13	42	23	18	20	36	16	18	19	15	47	45	39	47	39	-12	22	-94	-19	16	12	-25	49	-93	-38	-9	-27	80	-18	182	72	34	41	30	23	7	30	12	11	8	34	7	11	21
12	9	7	45	28	112	8	31	17	14	19	38	9	20	19	15	33	40	45	54	47	-22	25	-97	-17	23	19	-31	45	-101	-40	-26	-21	76	-25	195	69	38	40	17	21	5	28	18	17	10	39	9	8	23
13	6	5	40	41	110	12	35	22	13	11	40	9	22	23	16	30	43	38	53	42	-15	11	-114	-22	18	18	-33	42	-100	-35	-22	-34	86	-23	186	75	35	41	20	24	6	29	18	16	8	30	14	11	24
12	11	12	42	36	104	12	41	18	14	14	30	16	20	20	13	35	49	45	51	45	-24	23	-99	-12	15	14	-42	39	-90	-35	-12	-37	77	-21	180	73	44	45	27	27	8	30	10	18	13	24	8	15	23
13	14	12	38	34	110	11	34	17	12	16	29	11	24	25	11	34	46	43	49	48	-23	19	-108	-23	17	21	-39	47	-88	-44	-23	-28	83	-17	180	84	35	48	30	16	11	33	12	21	13	32	15	12	25
14	12	10	37	31	114	9	32	20	9	22	28	17	24	23	18	34	46	40	55	40	-25	19	-91	-21	19	21	-30	38	-92	-33	-15	-27	78	-28	194	78	31	44	24	27	8	35	11	24	6	30	7	9	21
23	11	0	38	32	109	11	43	13	10	21	32	14	27	20	12	36	42	44	53	42	-25	22	-97	-23	18	14	-39	42	-93	-43	-18	-23	75	-19	176	79	39	53	22	23	11	30	12	14	10	24	13	13	20
20	8	10	40	35	113	9	37	23	17	17	38	11	25	20	15	30	49	41	50	40	-19	18	-99	-26	15	8	-35	34	-98	-47	-28	-25	86	-28	181	79	33	42	27	17	16	30	10	19	10	32	9	13	20
14	6	7	44	33	109	16	39	20	18	20	30	6	22	19	11	35	47	51	54	41	-12	19	-93	-14	20	14	-30	27	-94	-38	-28	-25	77	-18	184	76	44	41	21	21	8	28	16	16	8	35	8	15	22
18	11	14	41	36	117	8	36	19	14	19	31	13	22	18	13	36	51	44	45	44	-14	19	-93	-17	21	18	-27	43	-101	-43	-20	-32	75	-29	180	84	45	47	27	15	2	31	11	14	11	31	11	7	17
19	11	13	40	30	107	15	33	9	12	16	33	10	21	24	18	31	49	44	48	53	-13	20	-99	-20	21	15	-34	41	-106	-40	-20	-16	80	-27	185	84	40	53	23	20	5	36	9	17	8	33	8	4	14
13	10	11	41	36	105	14	37	27	20	19	29	20	21	26	8	30	47	38	48	46	-14	17	-107	-19	17	13	-40	38	-92	-47	-15	-25	76	-31	178	81	42	49	20	18	12	34	6	20	11	29	9	9	18
18	10	15	50	39	106	17	40	27	10	16	39	16	26	23	13	34	48	32	52	48	-18	19	-105	-19	16	19	-34	33	-101	-55	-23	-32	81	-22	181	79	46	46	26	25	11	35	7	19	18	31	2	11	28
16	11	10	49	33	103	11	31	19	20	19	39	15	26	25	10	30	40	43	48	38	-24	18	-105	-21	22	18	-22	40	-111	-47	-20	-23	81	-21	187	69	33	46	18	17	4	25	13	17	16	30	12	14	17
19	7	7	43	32	116	13	37	20	12	19	38	15	10	18	6	30	49	40	59	46	-13	20	-105	-19	20	12	-29	32	-92	-46	-18	-26	75	-25	183	81	35	42	21	21	14	31	9	18	16	29	12	4	18
17	15	8	42	35	106	17	33	23	10	25	34	15	15	19	10	35	41	38	52	45	-18	18	-90	-23	19	14	-33	41	-92	-37	-24	-24	69	-14	181	75	39	44	24	21	13	33	8	18	12	31	12	10	17
21	8	18	37	34	109	6	43	14	17	18	34	13	25	23	9	39	55	43	56	47	-17	22	-103	-16	14	15	-31	39	-97	-45	-20	-25	78	-28	178	75	50	38	24	18	9	28	13	18	11	32	15	13	20
17	10	5	34	38	112	13	42	14	17	24	28	16	18	16	11	31	50	38	46	46	-18	22	-98	-17	22	14	-38	37	-101	-51	-34	-19	80	-25	181	76	44	44	26	22	8	35	16	23	9	29	12	6	16
16	7	5	40	34	112	7	38	25	15	25	32	11	27	18	10	30	46	37	52	42	-11	27	-111	-23	14	11	-32	39	-99	-42	-19	-24	71	-25	180	76	31	40	29	18	9	37	10	18	14	22	13	12	19
19	9	19	38	37	114	7	39	24	19	15	34	10	19	24	12	32	40	42	60	39	-22	20	-96	-18	23	15	-27	47	-92	-37	-27	-31	71	-17	184	76	55	44	19	21	14	33	15	20	8	28	8	12	24
20	9	15	39	33	108	10	38	16	17	18	35	8	23	19	16	30	44	32	48	42	-10	18	-107	-22	20	13	-29	37	-97	-46	-25	-27	77	-23	187	72	50	33	23	22	8	30	15	17	11	30	10	13	17
17	13	13	41	43	110	11	36	21	19	12	37	11	24	21	15	33	49	44	50	40	-14	18	-109	-17	15	14	-38	39	-104	-46	-21	-12	78	-16	171	73	38	37	22	16	13	33	13	17	5	30	12	15	24
14	6	19	36	37	114	14	31	24	20	17	36	4	25	22	12	31	46	33	39	37	-22	22	-111	-19	23	12	-29	38	-110	-41	-15	-27	64	-23	182	80	37	44	26	20	8	23	14	18	11	35	15	15	25
16	11	11	37	36	106	12	31	21	16	24	39	17	24	24	15	31	46	43	50	37	-10	18	-99	-22	21	16	-24	44	-105	-45	-23	-29	71	-26	173	74	40	35	24	21	8	30	14	19	18	23	13	13	24
17	18	11	42	29	113	13	38	21	18	19	40	9	26	22	10	34	47	44	49	38	-12	16	-101	-22	16	10	-36	42	-102	-45	-24	-31	75	-20	182	77	38	43	22	17	8	34	16	12	19	34	10	15	24
16	15	11	30	34	106	12	37	28	9	13	33	16	20	31	18	40	48	38	48	37	-24	17	-107	-13	13	8	-32	32	-101	-40	-19	-23	83	-22	176	75	40	32	24	24	13	36	14	20	11	27	11	12	24
17	9	14	40	35	108	7	29	17	12	17	32	13	26	21	13	33	44	43	50	46	-17	24	-108	-24	17	15	-39	39	-81	-38	-18	-38	84	-28	180	68	43	45	26	18	9	38	16	19	18	35	10	12	23
15	11	11	40	34	98	4	38	26	12	18	36	16	18	16	16	40	41	37	52	43	-13	15	-103	-21	15	10	-30	36	-103	-39	-22	-28	80	-16	185	78	40	46	25	18	13	33	12	14	6	29	14	9	21
17	9	12	44	42	122	7	39	23	20	20	29	15	30	15	11	42	43	44	49	42	-19	27	-109	-28	17	15	-37	42	-108	-44	-26	-35	72	-22	174	78	41	38	20	15	9	31	14	21	8	30	12	15	25
12	13	14	47	42	110	6	35	23	9	19	39	10	27	14	12	38	44	40	48	37	-16	18	-107	-24	21	11	-40	34	-110	-39	-29	-21	76	-27	178	80	46	38	23	14	11	30	16	29	7	31	14	17	23
17	9	10	45	37	104	11	32	13	14	16	45	13	23	27	10	31	47	41	53	40	-20	20	-98	-19	22	16	-32	37	-103	-39	-23	-29	72	-21	181	76	37	42	29	22	13	37	16	24	15	27	10	15	22
23	10	8	35	35	102	10	39	23	14	12	30	14	26	27	14	26	54	41	52	47	-22	24	-100	-17	16	14	-32	35	-102	-49	-18	-33	88	-26	176	73	37	37	27	23	10	26	16	18	15	27	15	14	19
21	10	3	51	27	105	9	30	22	8	19	36	18	19	23	12	33	47	46	46	46	-17	14	-114	-16	16	14	-44	41	-101	-44	-21	-31	82	-22	186	67	40	38	23	23	11	32	7	24	8	31	15	7	15
18	8	12	38	31	105	11	36	23	5	22	37	13	13	13	11	40	39	39	44	46	-16	18	-97	-27	21	21	-38	41	-103	-42	-19	-23	80	-25	180	77	43	36	25	14	7	29	15	18	8	34	7	14	13
15	10	11	43	27	113	19	35	17	15	20	34	13	21	23	10	41	42	46	53	44	-25	23	-94	-18	15	18	-45	40	-96	-39	-21	-29	83	-27	183	74	34	45	25	29	13	27	7	23	10	33	13	15	12
16	8	17	51	27	114	9	41	18	14	14	33	15	22	23	10	33	42	39	54	36	-16	21	-95	-18	20	16	-35	33	-99	-39	-20	-33	85	-16	180	70	41	41	25	29	6	24	8	21	9	27	18	9	23
20	12	8	36	35	109	5	40	21	12	17	31	9	18	23	12	27	48	37	56	42	-11	22	-97	-23	20	18	-32	45	-111	-57	-18	-35	80	-30	171	70	33	52	20	26	5	30	7	14	13	34	14	13	24
14	13	15	41	30	114	6	36	20	10	19	40	15	21	20	14	20	44	43	51	46	-21	13	-94	-17	17	14	-27	33	-104	-48	-15	-33	78	-23	175	77	35	30	18	23	7	35	10	10	7	28	6	6	22
12	8	12	46	33	104	16	36	18	10	16	39	15	22	25	14	27	47	39	54	42	-8	18	-91	-21	11	12	-36	36	-93	-56	-16	-29	77	-22	176	69	44	47	27	18	9	27	13	17	13	29	13	13	20
15	11	10	42	35	103	8	34	13	9	22	34	20	15	23	13	34	45	41	52	36	-21	18	-104	-18	13	12	-34	35	-98	-43	-10	-22	78	-25	169	68	33	49	24	19	3	30	14	21	14	34	9	14	24
15	11	8	39	31	108	8	38	22	11	20	40	17	23	21	14	29	53	46	54	41	-21	17	-99	-20	23	8	-32	38	-100	-53	-23	-27	77	-24	174	78	46	38	28	14	9	31	17	21	15	36	13	10	26
18	11	8	43	42	111	6	32	19	9	17	37	9	26	23	17	38	45	40	50	43	-23	22	-96	-18	16	18	-25	40	-109	-50	-22	-31	78	-30	182	76	48	37	25	21	11	34	13	15	7	31	9	15	21
17	9	15	33	32	108	10	42	21	10	12	41	11	22	21	11	33	41	39	43	37	-16	20	-94	-20	16	13	-32	46	-104	-37	-25	-30	79	-31	177	71	38	42	15	20	6	31	16	14	6	26	10	22	20
20	9	9	45	38	112	5	34	18	16	11	34	14	20	23	14	31	48	48	47	42	-26	20	-94	-21	20	15	-30	37	-98	-32	-29	-32	76	-18	177	81	38	45	25	15	12	26	13	15	10	34	7	9	18
15	12	16	46	42	102	14	31	13	12	18	35	14	22	23	15	28	44	45	53	34	-27	13	-89	-19	22	17	-33	44	-110	-48	-29	-24	72	-35	181	77	33	38	23	23	9	29	6	16	12	31	14	8	25
14	11	13	43	39	101	13	30	20	15	16	33	9	17	17	14	39	40	47	55	46	-15	15	-101	-18	19	11	-32	42	-114	-46	-29	-32	73	-22	167	80	40	41	22	24	13	35	10	18	16	30	10	12	20
21	7	13	43	34	103	6	43	23	19	20	32	13	20	21	9	38	35	34	49	48	-19	18	-101	-22	13	13	-35	41	-107	-50	-21	-23	75	-29	179	77	40	44	16	18	11	30	14	20	7	29	12	15	22
19	11	15	46	35	115	13	37	20	15	25	32	17	20	25	15	25	50	38	58	41	-13	24	-113	-25	20	15	-30	33	-103	-51	-13	-32	78	-26	170	76	42	43	24	18	13	34	12	20	11	33	7	18	21
12	11	12	40	38	109	16	32	17	18	21	37	10	23	24	14	33	43	47	51	48	-19	23	-105	-25	18	13	-25	40	-109	-36	-16	-36	78	-16	182	74	39	48	18	19	6	30	9	19	11	31	14	7	17
17	9	15	41	43	108	15	39	13	21	18	34	12	24	22	10	38	42	45	52	44	-14	15	-109	-21	17	14	-39	44	-103	-39	-27	-23	68	-22	188	74	41	51	27	25	8	33	13	16	9	32	14	7	15
21	14	6	48	37	114	12	43	19	15	19	33	15	24	17	12	41	44	43	51	39	-23	16	-105	-23	22	14	-32	33	-95	-46	-17	-26	71	-28	186	68	44	46	27	17	4	29	10	25	13	26	11	6	18
18	14	11	37	41	108	12	33	24	10	16	35	8	26	24	13	29	50	44	41	35	-12	21	-96	-20	16	18	-26	31	-107	-39	-27	-29	80	-23	189	71	51	48	25	25	3	37	13	18	13	30	14	10	24
18	9	7	42	31	115	12	30	24	13	18	40	8	24	23	10	37	48	41	48	36	-20	24	-108	-24	23	16	-36	42	-106	-40	-22	-37	73	-23	171	70	41	52	26	16	16	29	11	18	6	24	4	13	22
21	11	10	45	35	110	7	45	26	18	18	35	8	27	18	12	42	40	44	46	48	-25	22	-106	-18	17	16	-34	37	-107	-32	-19	-27	70	-28	180	74	41	40	26	22	13	31	12	16	17	27	12	17	16
16	11	12	39	30	110	13	35	27	13	17	31	15	21	21	13	36	45	40	48	42	-20	15	-105	-22	16	8	-36	38	-103	-43	-26	-24	75	-23	182	77	37	45	18	18	13	31	5	19	12	35	15	11	23
18	11	6	48	34	109	11	43	27	11	14	31	14	25	21	11	37	49	36	47	38	-20	16	-112	-21	15	22	-26	43	-111	-43	-18	-22	76	-22	169	75	37	51	25	20	14	29	5	16	8	28	7	10	18
14	12	15	45	34	108	16	37	29	15	18	38	20	28	23	16	36	50	38	52	38	-14	17	-113	-21	17	10	-37	37	-100	-46	-19	-17	77	-31	171	76	45	41	22	9	13	30	9	17	10	32	7	8	26
18	21	14	39	37	108	17	42	21	13	18	33	14	21	24	12	33	41	41	40	35	-22	23	-105	-23	22	13	-34	37	-113	-50	-25	-26	73	-16	179	76	37	53	23	26	10	29	7	14	9	34	7	14	22
15	20	8	42	32	111	12	46	19	9	21	40	7	26	17	13	34	50	43	54	41	-20	23	-107	-19	21	14	-39	38	-106	-35	-31	-27	80	-25	177	71	43	44	20	31	10	30	14	17	7	24	14	22	15
22	19	9	50	32	111	10	39	23	15	18	34	13	27	16	18	39	54	45	59	40	-13	18	-120	-20	22	11	-25	29	-87	-43	-20	-24	75	-23	176	67	41	39	26	27	9	33	8	11	13	22	6	10	19
17	17	13	50	44	114	3	38	21	13	21	44	15	23	23	18	37	52	38	49	44	-20	20	-115	-16	18	12	-35	40	-105	-44	-30	-33	76	-20	171	73	38	46	22	22	12	34	13	15	6	35	13	14	21
14	18	15	47	33	113	7	35	26	14	20	29	14	29	19	9	39	45	42	51	36	-19	15	-108	-12	24	18	-31	35	-101	-54	-12	-28	68	-27	179	76	39	39	23	19	13	21	8	22	13	30	11	4	19
12	20	10	46	31	119	10	38	22	14	12	30	10	23	19	13	35	44	35	51	38	-19	26	-118	-22	25	14	-30	33	-108	-44	-23	-37	78	-23	174	75	33	39	26	11	7	36	0	23	9	30	8	13	27
24	28	15	44	38	110	10	40	22	17	12	37	15	28	14	12	37	41	44	55	37	-15	22	-107	-25	17	10	-33	32	-116	-44	-31	-24	74	-29	175	61	26	43	23	23	12	28	10	20	13	33	8	9	24
14	33	14	41	34	108	8	31	20	20	19	42	19	27	23	19	34	51	44	59	43	-20	17	-114	-18	17	9	-37	41	-111	-43	-18	-33	71	-23	179	76	32	38	23	19	11	26	10	20	7	30	14	15	27
10	28	8	45	42	110	9	41	27	14	23	27	18	19	22	10	40	44	46	58	46	-19	22	-104	-21	18	19	-29	42	-107	-48	-15	-21	74	-20	163	71	42	40	22	26	2	25	12	20	0	36	15	16	18
19	34	9	42	40	109	4	38	23	10	22	36	18	24	26	15	32	44	48	51	43	-17	15	-99	-29	16	11	-30	40	-105	-47	-23	-35	66	-20	187	73	40	40	30	22	7	30	4	18	0	26	12	15	20
18	42	11	46	29	104	15	38	27	18	17	38	16	22	29	15	30	40	49	43	42	-19	16	-109	-21	18	8	-28	34	-107	-51	-18	-37	81	-18	181	78	36	43	25	19	1	30	16	29	12	22	15	13	12
18	48	15	41	36	106	17	42	24	10	21	33	12	21	19	9	29	50	37	55	40	-22	22	-111	-16	20	15	-35	35	-105	-45	-19	-29	78	-20	169	68	38	48	22	18	5	27	17	23	10	21	13	15	22
24	52	13	50	40	110	13	36	27	14	20	34	12	21	19	9	33	50	46	57	41	-14	21	-117	-20	23	10	-40	33	-95	-41	-22	-29	73	-31	162	70	39	42	22	23	7	29	12	20	10	37	12	10	26
19	58	5	44	32	115	17	34	36	13	9	36	16	25	19	15	36	50	40	49	44	-14	20	-104	-25	21	10	-30	31	-105	-38	-27	-33	73	-24	175	79	40	43	14	22	10	32	10	16	11	26	15	15	16
24	63	18	39	31	119	7	44	26	17	17	41	16	22	16	5	39	42	39	54	39	-14	22	-116	-20	16	13	-29	38	-106	-40	-25	-28	73	-25	181	70	35	41	23	15	11	33	13	24	13	33	15	13	21
18	51	9	46	35	110	6	31	19	17	11	36	14	24	19	10	34	41	42	59	40	-24	19	-110	-18	22	10	-34	26	-104	-46	-27	-33	77	-13	186	63	30	42	23	22	9	32	12	19	4	27	10	20	25
21	49	15	42	34	115	12	36	21	19	21	32	10	27	17	20	28	43	47	52	40	-18	18	-112	-20	24	16	-29	38	-112	-37	-23	-30	74	-23	175	74	43	45	32	22	15	31	16	20	10	27	9	10	18
16	49	12	47	39	113	10	43	22	13	13	38	16	28	20	20	30	47	45	47	43	-24	21	-117	-17	16	14	-28	37	-113	-56	-31	-27	72	-37	177	67	44	39	33	18	9	31	16	23	3	28	8	14	13
18	48	9	38	31	118	10	33	27	15	18	33	17	23	22	16	35	34	41	46	42	-21	22	-106	-16	17	12	-25	35	-105	-35	-24	-39	80	-23	176	73	53	43	17	26	10	29	15	19	9	31	13	10	20
18	45	12	40	29	114	12	34	30	19	17	32	12	23	21	10	31	43	38	50	36	-18	18	-105	-20	18	13	-30	38	-116	-47	-27	-28	66	-24	176	80	45	36	28	20	16	28	9	12	5	32	15	18	20
21	45	9	49	32	111	9	42	26	8	20	35	16	21	20	15	28	47	42	56	39	-22	19	-120	-16	16	17	-28	35	-110	-43	-32	-36	77	-18	171	64	37	38	25	16	9	23	15	14	3	29	15	15	21
19	41	11	47	37	114	9	41	27	10	18	29	14	29	20	12	36	39	39	59	36	-20	21	-117	-14	22	18	-36	39	-102	-41	-23	-23	74	-24	180	71	36	45	24	25	4	32	8	14	14	30	11	15	20
18	44	14	42	41	109	14	36	22	13	20	40	15	26	22	15	33	41	36	49	45	-25	25	-107	-18	20	11	-25	38	-113	-44	-27	-26	83	-25	183	72	49	39	29	17	8	36	13	19	14	33	7	15	23
23	31	14	44	27	114	9	42	23	11	17	34	10	24	15	15	32	39	37	48	52	-21	17	-112	-16	22	10	-41	35	-114	-47	-28	-25	79	-22	178	79	41	38	26	21	18	42	8	14	7	24	11	19	24
19	29	17	50	28	109	12	46	22	17	16	38	12	23	23	8	34	38	39	46	41	-18	19	-111	-17	21	14	-27	40	-107	-44	-24	-28	79	-27	175	74	37	41	25	22	4	42	11	8	8	27	4	16	20
18	27	10	39	32	106	16	33	20	14	12	32	16	27	22	16	18	45	42	47	40	-18	19	-115	-24	22	14	-35	38	-102	-54	-23	-33	74	-25	178	74	37	40	20	20	10	33	13	19	11	33	11	10	19
24	33	14	43	31	106	18	39	21	20	17	28	10	26	23	12	28	40	46	53	52	-24	15	-124	-24	14	11	-25	37	-112	-55	-20	-30	76	-26	178	78	39	40	25	19	7	31	12	21	8	35	9	15	22
20	24	12	40	30	103	11	38	28	16	23	40	15	25	22	17	30	47	52	52	43	-20	26	-117	-15	20	11	-34	41	-101	-45	-24	-32	73	-28	171	77	34	48	33	20	19	36	9	19	4	35	10	11	19
22	25	17	41	30	109	9	39	22	11	25	39	14	30	24	8	34	47	44	50	37	-22	21	-113	-18	20	12	-33	36	-107	-48	-23	-32	69	-27	182	78	39	42	28	28	12	31	7	19	13	34	2	10	24
19	20	15	45	26	111	9	41	23	18	23	32	9	23	23	11	30	48	45	53	45	-19	12	-119	-26	27	11	-29	36	-97	-52	-22	-24	75	-35	178	74	29	40	21	20	10	34	12	20	9	26	11	14	21
20	23	21	39	35	111	19	40	15	17	20	36	14	27	18	9	38	42	48	43	41	-20	17	-109	-25	18	10	-29	34	-110	-32	-24	-28	71	-32	178	69	39	44	31	23	2	34	10	13	9	27	12	15	26
24	13	17	42	29	107	17	40	28	17	19	34	21	27	20	13	39	40	43	50	44	-23	22	-110	-13	10	10	-31	44	-108	-48	-21	-31	79	-34	181	72	37	36	30	18	9	23	16	19	7	24	13	16	20
26	23	7	42	32	104	15	37	18	16	17	42	16	25	18	20	38	43	45	52	44	-14	25	-109	-19	20	21	-36	36	-114	-38	-25	-36	78	-28	173	67	34	44	28	23	6	28	14	19	10	27	21	11	18
18	15	12	44	36	106	13	35	19	11	13	34	13	30	15	17	33	55	39	49	38	-19	17	-124	-26	18	11	-22	35	-108	-45	-23	-33	77	-25	175	71	35	45	25	20	9	30	16	21	12	33	13	17	21
28	19	13	43	35	112	17	40	18	11	16	38	18	21	24	10	41	51	38	57	49	-20	21	-126	-28	18	13	-29	34	-108	-53	-24	-28	69	-22	175	73	28	44	25	18	5	35	11	17	10	32	15	15	24
17	20	12	43	33	120	16	28	22	10	20	29	15	21	25	16	35	43	43	54	44	-12	23	-119	-12	20	15	-32	36	-105	-52	-25	-33	77	-31	170	75	42	42	26	23	8	26	14	15	9	24	10	21	19
16	13	16	48	36	106	16	43	24	10	18	40	14	24	19	15	36	45	42	59	42	-22	19	-118	-27	21	10	-31	35	-108	-48	-21	-33	75	-25	164	77	36	45	17	15	15	35	13	24	10	25	9	15	19
19	22	12	43	30	114	19	36	17	6	16	31	10	27	27	10	32	48	41	47	42	-16	20	-109	-21	20	9	-33	42	-115	-52	-23	-29	78	-21	170	69	38	39	25	21	12	33	8	17	13	27	11	12	23
22	17	16	43	27	120	16	43	15	15	17	28	15	21	23	5	35	43	38	53	37	-21	21	-108	-17	13	13	-35	42	-104	-36	-31	-43	78	-31	173	70	44	36	19	18	13	25	10	18	8	31	14	19	27
27	16	17	43	33	97	16	37	28	10	19	34	12	24	22	13	40	43	44	57	40	-17	24	-108	-20	12	12	-33	34	-119	-41	-26	-43	69	-26	177	71	44	43	21	12	12	36	13	19	11	28	11	14	27
25	16	18	44	34	113	15	37	24	19	19	32	9	17	19	17	34	44	38	43	42	-15	22	-108	-27	12	14	-35	34	-120	-45	-21	-32	74	-20	185	65	40	42	27	22	13	27	5	23	7	27	8	16	20
23	17	22	50	37	122	11	35	26	16	19	37	16	25	29	15	30	39	40	51	39	-23	19	-113	-16	11	7	-38	36	-108	-43	-26	-30	66	-27	170	60	32	39	28	19	11	30	9	26	9	24	15	11	18
25	14	11	46	29	118	17	43	27	18	20	32	18	23	18	13	29	48	40	59	44	-20	24	-112	-23	14	18	-36	36	-113	-50	-29	-25	63	-33	174	70	38	41	25	18	12	37	9	16	13	27	12	20	22
26	18	15	43	29	100	15	28	27	13	18	31	13	23	25	18	31	49	38	55	39	-17	24	-113	-21	13	11	-38	39	-119	-48	-20	-34	77	-29	169	67	36	37	25	17	8	30	11	24	4	34	9	17	27
18	26	13	50	34	103	10	37	19	5	22	40	5	26	21	9	32	37	44	53	42	-15	21	-122	-22	14	22	-29	42	-108	-47	-23	-42	78	-27	178	70	44	41	19	17	9	27	14	19	10	23	6	19	19
23	20	17	51	32	110	19	36	21	10	24	29	9	23	22	17	31	39	39	52	44	-20	21	-120	-20	22	6	-40	41	-111	-44	-22	-28	64	-19	174	69	39	35	15	25	11	25	6	16	8	21	12	13	24
17	20	15	46	34	110	14	32	24	14	17	28	12	24	18	8	40	40	48	49	39	-25	20	-116	-21	23	14	-36	32	-101	-56	-16	-30	72	-26	173	63	38	45	25	19	3	35	13	24	12	25	11	22	18
20	19	7	46	29	108	8	36	18	11	18	34	19	25	20	16	39	40	50	51	44	-18	24	-124	-27	13	7	-36	33	-114	-39	-23	-28	74	-29	171	69	43	44	26	20	14	34	12	18	10	34	6	15	21
22	21	15	39	35	99	13	46	27	11	12	30	12	27	27	8	40	37	44	52	36	-26	21	-129	-24	17	7	-39	31	-112	-46	-24	-27	73	-29	175	69	42	41	19	23	4	34	8	13	12	32	9	15	17
19	17	17	49	33	102	11	43	28	11	19	25	12	30	27	12	43	47	43	54	39	-22	21	-108	-20	21	13	-31	32	-120	-48	-23	-31	76	-19	173	66	41	38	27	25	12	32	9	24	8	25	12	22	27
22	21	16	42	26	109	18	36	23	13	18	29	12	30	21	14	41	50	48	54	46	-28	18	-111	-26	16	17	-34	35	-119	-45	-20	-32	77	-35	174	66	44	44	29	20	8	28	13	17	7	30	11	15	13
24	20	9	40	29	119	16	36	23	16	25	34	19	21	23	14	33	42	44	48	46	-23	15	-100	-22	19	20	-39	34	-112	-48	-29	-32	72	-32	170	66	39	40	19	23	16	32	13	16	7	32	9	16	24
13	22	17	43	33	114	14	37	15	13	18	30	11	21	26	12	38	44	46	53	38	-17	13	-115	-20	17	10	-39	31	-107	-40	-23	-36	74	-26	181	79	38	52	25	26	2	35	16	19	11	32	22	18	24
17	22	13	49	35	111	17	40	19	17	19	35	11	27	29	11	35	47	43	51	31	-13	14	-110	-22	15	9	-35	38	-104	-57	-27	-28	76	-25	169	73	39	39	23	17	0	30	7	16	8	29	12	17	27
22	20	12	48	32	107	20	45	14	14	18	36	11	28	25	8	35	44	46	50	45	-11	15	-110	-26	14	19	-35	42	-108	-37	-26	-38	73	-32	177	66	31	42	23	25	8	29	7	21	5	29	13	16	20
27	26	15	46	30	115	19	48	17	14	19	38	18	26	25	18	32	46	44	47	39	-19	17	-115	-19	24	13	-38	49	-113	-33	-22	-33	77	-20	175	71	28	43	22	19	13	25	19	21	14	26	6	15	22
15	19	10	42	33	99	14	50	28	18	11	34	12	25	27	14	38	37	39	47	39	-20	22	-119	-22	24	15	-38	34	-120	-54	-27	-32	74	-29	178	69	38	40	26	18	10	21	16	21	3	28	17	15	24
25	21	10	44	31	108	14	49	25	17	16	32	27	22	30	17	34	50	41	49	42	-19	21	-124	-21	12	12	-27	34	-118	-45	-29	-28	75	-27	167	80	45	44	24	21	9	28	7	23	5	36	13	11	20
25	21	14	41	33	116	16	46	16	11	23	31	14	27	18	12	36	43	37	52	38	-17	15	-111	-22	17	25	-28	47	-109	-38	-22	-30	82	-20	170	71	37	49	21	22	15	22	9	14	10	27	10	19	28
22	20	15	39	30	107	11	38	17	20	16	29	10	25	22	19	35	44	40	49	40	-17	21	-112	-16	20	10	-44	37	-113	-41	-27	-21	75	-19	167	78	40	32	27	21	17	27	14	19	17	30	10	13	22
24	26	18	42	32	114	11	47	20	11	20	32	18	27	23	10	33	49	42	56	42	-17	18	-115	-21	20	17	-41	42	-115	-56	-28	-32	76	-24	169	76	32	41	30	21	5	24	18	19	4	39	6	13	24
24	19	15	34	30	114	16	36	18	17	22	40	11	18	25	16	35	48	37	52	42	-24	15	-112	-18	24	14	-32	36	-116	-43	-20	-36	77	-22	171	76	45	31	27	23	13	28	7	19	8	32	6	23	27
20	20	16	46	31	110	14	42	10	21	19	40	20	22	24	15	30	32	37	56	39	-21	24	-120	-22	20	13	-40	33	-117	-50	-20	-22	79	-27	169	67	36	41	35	21	11	30	14	17	9	41	5	15	20
16	19	13	40	32	96	13	43	24	4	19	33	18	24	23	16	44	38	40	56	39	-17	23	-118	-22	17	11	-33	30	-109	-49	-20	-23	78	-22	174	80	41	43	26	20	11	27	14	21	3	29	7	15	21
21	18	19	43	29	111	17	45	26	12	17	34	14	22	33	16	31	40	34	51	41	-25	20	-122	-23	18	14	-40	37	-118	-50	-26	-39	75	-19	162	76	36	47	27	19	12	35	14	23	11	30	12	15	26
12	25	15	50	33	106	16	46	25	15	18	36	17	33	23	11	42	40	42	53	42	-23	21	-114	-19	23	13	-35	42	-124	-45	-26	-31	73	-27	174	66	42	40	27	23	10	28	15	13	3	33	4	16	21
23	19	25	37	37	112	10	40	30	17	14	26	9	22	35	12	39	47	43	55	42	-22	12	-117	-21	16	13	-34	46	-120	-43	-30	-25	76	-19	164	67	35	31	23	20	11	27	12	21	4	31	15	15	26
18	23	16	50	37	111	16	40	27	16	18	36	10	21	27	9	31	49	36	44	37	-26	24	-119	-29	23	10	-34	31	-127	-47	-25	-41	70	-29	169	79	42	31	20	25	9	29	9	21	11	25	18	20	23
24	11	16	47	36	110	13	39	32	14	20	42	16	25	22	8	37	45	38	43	43	-19	10	-122	-19	12	14	-40	36	-113	-40	-32	-25	68	-21	174	63	42	35	26	31	15	27	13	23	10	34	15	18	22
24	22	13	49	28	107	21	44	24	18	22	31	13	34	27	18	38	36	35	54	40	-21	18	-104	-22	19	18	-38	38	-119	-43	-29	-24	74	-21	171	69	47	38	28	21	14	27	12	26	5	30	10	15	25
25	16	14	50	38	109	18	46	16	10	21	30	16	27	29	10	40	39	34	51	40	-22	16	-111	-13	16	19	-39	40	-118	-50	-26	-33	75	-25	169	74	57	42	20	27	13	34	11	15	6	28	15	11	22
27	18	15	44	35	115	11	38	28	23	22	37	14	28	28	12	34	41	42	52	37	-23	16	-117	-19	15	12	-37	35	-118	-44	-34	-19	71	-19	165	64	53	37	30	26	11	29	5	25	13	32	12	15	22
23	24	16	40	36	112	16	45	22	19	18	43	13	27	19	14	29	40	46	58	37	-17	22	-115	-27	17	14	-35	32	-115	-55	-23	-29	71	-30	159	75	70	39	25	19	1	34	20	22	10	29	3	15	21
19	20	16	50	28	112	7	45	16	15	27	35	16	29	27	18	31	46	35	50	37	-17	21	-109	-29	13	9	-37	37	-112	-31	-34	-26	68	-28	167	71	72	35	26	22	14	27	11	28	17	31	11	13	23
23	19	17	39	34	108	9	47	21	23	20	29	18	32	23	11	26	47	38	56	36	-19	19	-119	-25	19	19	-30	32	-114	-45	-26	-31	77	-26	162	68	67	41	27	18	10	30	12	21	9	29	12	17	24
25	15	16	55	37	107	16	42	17	18	19	30	6	29	26	14	30	46	35	48	45	-21	18	-118	-19	16	10	-34	47	-115	-51	-27	-31	73	-27	175	74	57	42	24	19	17	33	16	28	6	25	15	21	20
18	20	14	49	37	110	10	44	23	21	22	32	8	24	23	11	34	39	44	45	38	-23	23	-112	-18	17	17	-31	33	-116	-51	-26	-24	71	-36	161	69	56	42	27	26	12	31	20	26	13	35	13	25	22
14	15	15	44	39	111	13	39	17	12	21	35	18	21	31	10	36	43	49	50	37	-14	25	-123	-22	18	14	-33	39	-116	-43	-21	-27	69	-30	165	66	51	39	23	28	8	31	11	24	6	26	14	17	26
24	17	13	41	26	108	17	38	27	12	17	32	13	24	29	7	29	47	43	48	35	-14	22	-113	-22	13	18	-27	40	-117	-54	-20	-34	73	-25	165	71	48	34	24	24	8	32	16	23	8	29	12	15	24
17	18	14	39	29	110	12	40	18	15	19	35	18	27	26	18	30	44	44	54	37	-25	23	-109	-20	16	15	-37	31	-117	-48	-31	-33	74	-30	164	65	56	41	29	21	10	37	14	24	13	29	11	18	22
19	11	21	41	34	107	8	36	20	8	23	30	11	27	32	13	22	47	37	59	40	-21	21	-112	-22	21	14	-31	43	-121	-47	-35	-23	74	-34	167	72	53	36	25	17	10	29	11	17	15	29	19	23	21
23	16	15	43	38	109	14	49	24	11	17	32	18	27	31	13	31	40	39	54	29	-30	23	-117	-23	18	14	-34	38	-121	-49	-29	-36	66	-27	166	71	42	41	24	27	7	26	16	21	11	30	9	23	21
22	24	7	47	30	115	17	43	20	11	16	28	14	24	31	12	33	33	34	47	46	-23	17	-114	-28	19	12	-42	41	-118	-44	-26	-36	76	-29	169	66	47	44	22	16	7	27	19	19	11	26	15	12	27
28	22	18	53	28	108	17	32	19	14	18	33	18	29	27	15	44	45	43	49	40	-20	19	-117	-21	20	14	-35	39	-118	-40	-24	-33	68	-27	167	63	35	49	25	22	15	34	11	22	11	24	7	23	22
26	20	15	47	26	105	10	42	24	15	24	38	18	30	32	12	35	45	46	52	38	-23	15	-119	-26	19	17	-41	34	-120	-50	-24	-47	75	-29	174	73	38	48	27	23	15	25	4	18	8	30	11	15	21
24	18	9	45	35	110	18	37	25	12	22	30	10	24	27	12	31	49	43	66	46	-32	14	-118	-25	18	15	-46	37	-118	-57	-27	-35	77	-26	171	81	40	41	29	25	18	34	13	19	6	35	12	16	11
26	22	15	50	36	111	13	41	19	13	22	27	13	26	25	11	29	47	34	58	38	-23	22	-110	-20	16	17	-37	31	-127	-42	-27	-42	73	-33	176	68	33	44	30	21	14	24	16	22	9	22	15	21	25
26	19	10	49	36	106	14	44	22	12	23	34	10	27	32	18	32	48	40	59	36	-18	21	-115	-19	17	12	-35	35	-119	-49	-29	-26	69	-18	163	79	36	38	26	23	10	23	17	21	12	32	14	21	20
22	24	9	50	33	104	14	45	17	12	19	43	17	34	25	10	29	44	38	48	44	-16	18	-115	-24	15	17	-36	34	-113	-55	-29	-34	70	-27	177	68	37	37	27	27	14	25	13	20	12	27	9	15	22
22	20	19	45	31	110	13	42	16	14	19	40	12	29	30	9	30	42	43	46	37	-12	21	-125	-16	5	17	-34	31	-121	-56	-20	-25	66	-26	159	68	43	46	23	20	12	37	11	21	13	28	6	16	26
23	19	15	43	27	106	11	41	21	8	19	36	12	23	28	13	35	42	39	46	40	-17	21	-111	-17	14	17	-36	32	-126	-49	-22	-36	70	-32	164	71	44	41	27	21	7	30	11	25	8	23	7	27	22
27	18	11	40	38	108	19	37	18	8	19	36	18	26	24	16	28	38	36	56	44	-29	20	-109	-22	19	13	-35	34	-117	-44	-25	-30	75	-26	163	70	40	38	29	23	3	31	16	22	9	26	10	22	27
30	21	11	46	27	115	11	43	21	16	19	31	18	23	33	16	27	46	38	49	31	-19	18	-114	-22	20	7	-32	34	-105	-52	-34	-29	77	-20	177	70	38	41	29	21	8	29	11	21	11	23	13	12	18
21	21	18	43	30	112	6	45	19	21	21	35	11	24	33	12	35	40	47	42	37	-20	24	-120	-24	20	10	-29	27	-120	-57	-35	-35	71	-43	169	78	28	34	29	23	11	30	15	19	8	22	15	24	20
22	19	14	52	35	113	11	50	24	19	19	32	15	29	41	11	32	40	45	56	42	-17	23	-119	-27	15	15	-43	38	-124	-58	-38	-27	77	-30	169	59	42	36	25	19	10	29	16	20	14	29	12	20	20
17	19	18	47	32	110	10	40	24	14	20	29	20	31	26	9	32	37	44	44	42	-22	19	-108	-27	8	19	-27	27	-116	-55	-32	-31	68	-29	154	73	39	44	27	21	19	33	7	22	9	22	9	19	19
21	24	14	52	34	108	5	40	21	25	21	37	15	28	30	8	33	40	37	45	43	-26	20	-121	-20	18	13	-26	32	-126	-54	-30	-25	81	-19	166	76	43	31	30	23	10	24	15	26	12	24	14	22	26
28	17	9	46	29	113	18	52	28	12	15	37	20	21	28	16	39	42	45	52	34	-23	22	-119	-20	19	16	-30	37	-120	-42	-27	-31	79	-31	166	73	47	43	33	18	10	23	15	27	14	30	0	21	14
26	13	17	45	33	103	13	41	16	12	19	38	12	27	27	11	35	45	37	53	32	-15	16	-115	-18	16	20	-42	39	-120	-52	-27	-27	73	-29	171	71	42	39	33	27	10	25	8	20	12	32	8	14	19
32	21	8	50	38	114	16	41	20	15	19	33	11	33	35	9	35	43	40	44	40	-21	20	-120	-27	23	17	-42	41	-120	-46	-30	-37	79	-33	174	63	36	40	26	24	15	27	14	22	15	27	15	19	11
20	21	13	38	41	100	9	43	22	19	19	37	23	30	31	17	34	45	45	50	38	-21	21	-123	-16	20	14	-28	27	-107	-47	-32	-29	72	-23	162	82	39	41	26	23	14	25	14	21	11	32	9	20	25
21	22	15	44	28	112	10	44	19	11	22	28	12	32	34	11	34	43	46	47	51	-16	22	-119	-18	13	17	-36	33	-117	-57	-31	-36	71	-29	176	61	34	41	31	20	11	22	16	22	5	27	10	21	22
27	19	19	45	33	104	15	45	28	14	20	35	11	27	37	15	31	46	37	55	42	-24	18	-117	-18	15	7	-41	38	-118	-43	-26	-29	80	-25	179	72	32	45	29	21	6	35	10	22	13	31	11	13	18
26	28	16	46	39	116	18	37	24	10	22	33	18	19	29	14	32	47	37	45	40	-18	24	-116	-34	19	16	-37	41	-113	-49	-19	-29	73	-17	166	67	36	47	27	23	8	36	9	19	7	25	11	15	26
20	22	7	41	34	117	19	46	32	11	23	31	17	27	28	8	40	51	42	49	35	-26	13	-117	-28	17	12	-42	36	-123	-54	-22	-25	65	-31	160	70	44	44	22	29	8	33	12	22	15	29	11	20	24
19	18	9	39	34	107	19	40	54	7	18	31	15	28	36	11	21	49	40	43	40	-22	20	-120	-26	14	14	-37	43	-120	-49	-30	-28	71	-35	165	73	36	31	28	22	10	30	13	20	12	32	11	21	16
29	24	8	43	32	113	17	46	54	13	16	38	16	34	29	17	42	44	37	46	31	-27	18	-129	-21	13	8	-45	38	-126	-48	-31	-28	73	-29	166	71	44	41	22	24	15	30	13	13	12	30	7	22	23
25	25	18	50	33	111	15	40	71	13	19	34	21	23	34	12	29	41	40	52	44	-13	24	-115	-21	18	14	-43	32	-122	-41	-27	-23	65	-32	163	71	39	46	26	24	13	23	13	21	11	33	12	23	23
20	24	19	41	35	113	10	44	70	14	18	26	20	27	34	14	29	42	35	55	45	-18	15	-118	-19	18	14	-32	34	-120	-49	-33	-27	78	-32	169	68	34	42	26	24	10	36	17	18	11	23	9	20	19
28	16	13	45	30	114	16	47	64	8	17	31	16	27	28	16	23	46	35	48	45	-5	17	-126	-18	11	16	-38	43	-125	-51	-25	-27	74	-28	172	76	36	45	28	14	9	35	13	22	8	35	14	20	23
28	24	23	45	39	113	14	48	53	18	21	27	13	34	35	10	29	42	36	51	47	-25	25	-111	-15	17	16	-32	34	-111	-50	-28	-32	75	-31	163	73	39	32	23	14	14	23	4	23	9	28	12	18	19
24	22	15	49	41	105	10	46	32	11	21	37	19	29	31	12	31	45	39	51	40	-20	25	-125	-23	20	12	-35	31	-124	-53	-22	-30	76	-29	176	73	30	43	28	28	10	31	14	22	11	34	6	17	25
36	20	15	50	34	113	19	36	33	18	25	27	16	24	28	8	40	43	40	53	45	-23	22	-123	-24	18	12	-41	28	-107	-55	-26	-39	73	-24	177	69	36	36	32	23	13	31	18	19	15	26	8	18	27
26	24	18	49	40	109	16	40	24	16	19	35	11	30	30	15	39	45	37	47	44	-22	22	-118	-23	20	15	-34	32	-115	-48	-19	-30	66	-33	165	80	39	39	27	20	14	25	18	22	6	33	5	24	20
22	24	15	49	29	105	11	42	22	9	18	30	17	32	30	9	34	45	40	49	42	-21	16	-124	-20	12	17	-48	28	-120	-50	-35	-34	76	-27	172	61	29	38	37	20	14	32	14	18	16	31	10	14	24
26	26	15	45	25	103	8	45	19	12	20	28	22	28	33	11	28	42	35	52	42	-24	20	-122	-21	18	17	-47	28	-118	-63	-34	-26	71	-29	166	65	29	37	24	25	12	36	13	17	13	38	12	18	30
32	23	21	46	33	112	14	37	23	18	14	31	15	27	22	4	31	40	46	55	45	-22	20	-123	-21	19	11	-43	37	-118	-43	-23	-30	69	-28	171	67	39	46	25	30	16	34	10	17	10	35	9	19	21
28	20	16	49	38	118	18	39	17	18	25	32	16	27	29	1	34	43	39	45	44	-26	19	-126	-26	10	16	-46	36	-114	-54	-27	-36	74	-30	167	74	40	35	24	25	10	29	11	24	11	29	6	12	22
27	31	15	45	32	113	8	39	18	9	18	32	21	26	37	11	36	45	43	51	44	-20	18	-128	-25	15	22	-43	35	-119	-51	-34	-40	81	-27	162	81	44	48	28	26	7	32	10	23	15	36	8	19	27
31	26	21	51	34	116	12	45	18	12	21	35	20	33	33	5	33	40	28	48	40	-20	18	-125	-24	21	12	-40	35	-114	-51	-28	-25	68	-29	155	68	34	40	30	21	12	37	14	16	12	37	8	17	18
37	18	15	49	37	105	10	52	20	11	19	35	16	27	31	9	29	42	37	55	38	-23	24	-133	-17	17	12	-38	34	-118	-51	-39	-27	71	-24	162	69	40	39	26	22	11	37	16	23	13	34	19	21	25
27	24	16	50	23	103	15	43	19	14	19	39	17	27	32	8	25	41	50	52	49	-14	17	-122	-22	15	13	-40	39	-126	-60	-27	-33	73	-27	166	65	39	39	27	26	19	32	12	23	10	32	9	17	21
34	33	17	52	32	105	12	42	17	14	22	36	15	29	28	5	31	31	38	52	46	-24	16	-115	-26	19	14	-32	37	-114	-52	-26	-35	72	-24	176	59	37	45	29	28	7	23	16	24	12	30	11	15	13
35	30	20	46	35	104	9	38	12	15	21	30	18	26	30	7	32	43	41	54	45	-22	15	-131	-25	20	13	-44	35	-121	-59	-33	-28	75	-30	173	67	43	51	30	21	9	29	15	19	12	37	7	25	24
31	21	12	44	28	112	12	46	21	11	20	31	18	27	26	16	29	46	38	43	46	-27	19	-128	-23	15	18	-52	29	-116	-48	-27	-33	73	-29	172	73	47	42	35	20	4	33	14	27	12	29	5	18	21
31	32	15	49	36	106	11	46	25	14	19	37	12	33	30	11	31	49	39	50	48	-19	24	-129	-15	16	17	-41	34	-119	-53	-28	-33	62	-23	164	65	37	45	33	21	13	36	11	26	15	25	9	20	14
29	25	16	46	36	113	13	38	19	14	21	36	18	38	35	9	27	34	39	51	43	-23	21	-120	-29	16	13	-37	32	-108	-54	-33	-33	74	-28	162	67	41	42	38	21	7	30	17	25	12	31	9	18	15
26	24	13	51	36	103	10	46	16	13	32	25	16	27	29	7	29	47	41	53	51	-13	24	-129	-22	16	17	-35	32	-118	-48	-29	-43	71	-33	180	68	40	33	29	19	12	25	10	21	9	28	15	14	20
30	26	19	48	28	112	19	39	19	9	22	35	18	26	34	4	31	39	38	52	43	-27	19	-117	-19	17	10	-41	39	-121	-45	-25	-25	67	-36	179	76	38	45	37	23	13	35	17	29	14	29	8	15	13
31	23	15	41	28	106	10	51	26	8	20	31	18	27	34	11	23	40	46	53	45	-22	23	-124	-16	16	6	-48	31	-124	-41	-31	-31	87	-27	164	71	48	42	31	14	10	27	14	30	13	30	14	21	22
28	33	19	43	30	118	17	49	17	19	17	37	15	32	33	11	32	48	37	49	44	-21	20	-118	-23	11	13	-38	39	-129	-50	-27	-33	75	-32	169	71	38	38	32	18	16	37	15	20	8	31	15	16	22
25	27	20	48	35	120	16	45	28	15	23	34	15	30	27	18	28	39	42	47	46	-25	27	-116	-27	8	11	-39	45	-119	-51	-32	-23	75	-31	172	66	35	42	36	20	11	37	16	23	11	25	16	22	21
22	33	18	39	36	111	8	51	20	9	19	40	13	31	29	14	31	31	38	47	33	-20	21	-118	-25	18	15	-45	28	-120	-52	-22	-28	77	-33	165	78	35	54	37	26	13	30	16	13	11	29	10	19	24
23	36	18	45	37	107	14	52	17	18	21	40	14	25	23	14	32	41	34	57	42	-16	17	-117	-23	17	18	-28	36	-124	-49	-34	-41	70	-22	164	70	44	51	32	31	19	22	15	15	6	31	9	13	20
24	28	20	51	32	110	15	40	19	13	20	35	18	32	27	19	29	40	32	49	37	-29	20	-116	-23	17	15	-43	38	-119	-49	-27	-37	74	-30	168	69	44	45	30	23	12	30	18	22	11	33	8	24	24
28	22	11	50	31	109	12	40	22	15	24	38	18	25	29	12	29	39	43	52	43	-29	20	-120	-17	19	13	-36	38	-119	-46	-23	-40	74	-33	162	75	36	53	32	23	17	39	19	15	15	35	8	21	23
27	25	18	44	23	105	15	50	28	20	21	27	16	25	33	12	36	45	38	54	37	-22	24	-126	-23	13	21	-36	38	-118	-54	-28	-41	69	-26	164	66	43	47	34	20	13	32	13	25	12	32	8	22	19
29	30	17	46	31	111	11	38	25	8	25	29	22	24	26	18	37	46	40	43	41	-19	24	-124	-21	13	20	-46	32	-122	-55	-34	-40	75	-22	155	67	37	47	30	24	13	33	9	21	12	30	5	20	19
23	31	13	53	33	104	12	51	21	16	21	38	20	29	30	15	39	43	43	49	40	-16	25	-120	-21	17	13	-38	34	-127	-48	-33	-32	73	-23	164	68	32	40	28	25	15	24	9	25	14	27	5	18	31
33	32	16	42	30	107	10	44	24	17	18	34	15	32	30	9	37	37	35	51	40	-25	18	-119	-26	17	12	-41	37	-123	-38	-19	-29	78	-34	172	68	37	42	28	27	6	31	9	24	11	29	11	16	21
23	22	13	45	33	108	11	45	21	13	23	27	22	29	33	14	29	45	36	55	37	-22	19	-116	-20	21	13	-43	37	-125	-43	-20	-35	70	-32	161	70	36	43	29	21	8	30	16	22	18	30	8	20	27
23	30	14	41	30	99	20	45	30	17	22	30	10	30	26	15	32	37	49	55	53	-30	16	-115	-26	12	17	-48	29	-126	-50	-26	-35	64	-32	169	72	45	44	30	21	18	31	16	23	15	30	10	18	26
22	35	13	47	34	113	13	46	31	18	26	35	11	31	25	15	39	44	48	54	38	-21	19	-125	-20	12	8	-44	24	-109	-49	-31	-34	68	-41	162	71	42	42	27	19	13	24	11	22	16	33	13	25	22
23	27	16	44	33	103	9	46	26	9	16	33	9	31	36	6	30	37	41	52	41	-30	25	-122	-19	12	13	-41	40	-132	-59	-31	-26	69	-24	164	64	36	45	32	22	15	37	7	16	16	34	11	21	33
36	27	18	45	33	110	14	44	24	10	24	33	16	30	39	8	33	43	31	37	37	-20	20	-132	-28	19	12	-36	34	-122	-48	-30	-39	72	-26	164	62	38	45	29	23	10	31	14	23	14	35	12	18	22
27	28	21	39	32	100	17	49	23	17	17	27	15	26	33	12	34	41	34	45	47	-17	24	-125	-21	14	12	-35	31	-130	-56	-23	-38	72	-41	180	70	35	41	30	23	9	25	24	23	9	35	9	18	26
23	22	16	45	37	107	12	37	28	12	13	32	22	29	39	6	34	50	45	49	40	-21	23	-123	-21	11	13	-37	29	-126	-47	-24	-39	67	-30	157	76	40	42	29	20	12	28	17	26	5	30	11	22	27
30	26	19	42	31	118	16	49	22	12	19	36	18	27	44	9	28	31	36	50	39	-26	19	-141	-20	23	13	-39	29	-121	-45	-34	-44	75	-36	164	77	44	31	31	23	12	34	14	31	12	28	11	21	21
28	26	17	49	38	110	8	45	20	13	22	34	22	33	50	17	37	50	43	56	35	-16	26	-128	-18	9	10	-37	31	-116	-55	-39	-46	74	-30	160	68	41	38	33	21	19	31	7	24	12	27	13	24	25
22	28	15	49	36	108	12	46	22	11	18	33	15	29	46	15	31	39	39	53	37	-20	20	-118	-20	18	10	-39	39	-118	-50	-32	-32	76	-30	161	73	32	33	27	18	13	36	16	24	11	35	17	22	25
27	24	16	41	36	107	9	45	16	11	23	32	12	28	51	9	27	42	40	49	34	-22	26	-113	-18	13	13	-37	32	-127	-41	-27	-36	75	-26	160	68	41	35	27	23	13	29	16	26	6	28	20	23	26
26	29	21	47	30	96	12	48	24	20	27	39	6	26	56	4	30	51	41	54	40	-31	30	-120	-24	16	6	-37	32	-122	-56	-34	-35	75	-28	162	71	38	38	32	18	19	35	17	21	8	35	19	21	24
28	26	19	44	29	109	11	56	27	17	27	29	18	29	55	9	38	38	44	38	33	-25	19	-119	-27	12	8	-39	36	-128	-58	-29	-32	66	-36	154	76	44	38	29	21	13	37	10	23	12	32	18	22	27
28	26	15	47	29	116	13	41	20	7	29	33	17	33	58	11	33	38	43	45	46	-21	17	-113	-25	17	18	-33	33	-127	-49	-32	-35	71	-24	160	68	41	46	32	23	9	32	14	23	13	36	15	27	24
26	25	14	43	33	112	14	54	24	15	24	37	17	31	54	14	32	50	53	46	39	-28	13	-127	-21	9	10	-33	34	-114	-61	-22	-39	71	-33	166	69	40	43	28	27	17	32	14	22	10	38	29	18	30
29	18	12	41	29	109	12	56	22	15	24	32	17	28	57	13	32	37	44	46	48	-28	21	-124	-22	10	11	-46	30	-122	-48	-32	-37	67	-23	173	73	34	37	32	26	11	28	21	29	7	34	12	26	22
22	25	14	39	36	106	16	49	24	16	28	32	18	32	65	15	29	43	40	50	33	-22	17	-116	-27	13	13	-39	35	-112	-44	-27	-41	67	-30	170	73	33	40	30	23	3	32	16	21	15	30	16	19	24
30	28	11	49	30	118	14	50	25	17	26	42	19	33	57	14	24	36	34	51	43	-20	13	-117	-20	13	15	-40	43	-118	-43	-26	-35	73	-26	165	68	39	41	31	28	18	23	12	29	11	22	17	15	19
21	25	11	37	33	107	13	49	25	18	20	33	10	30	59	8	34	47	39	52	39	-20	19	-123	-26	17	11	-42	32	-125	-50	-33	-37	75	-27	166	65	35	34	29	30	12	28	16	17	14	32	15	20	26
28	22	15	42	34	109	10	48	25	14	20	34	28	27	62	11	32	49	41	54	39	-29	18	-125	-29	18	12	-45	33	-124	-56	-25	-39	69	-32	167	62	27	49	29	43	13	26	12	18	5	34	11	29	20
23	17	18	41	33	107	14	52	20	21	18	27	14	29	56	16	25	40	30	48	38	-23	18	-115	-25	14	5	-35	36	-124	-56	-26	-44	66	-28	160	71	42	46	26	36	8	29	6	20	15	26	11	18	18
26	15	15	44	30	108	12	46	19	16	24	28	16	30	53	13	35	39	31	46	41	-20	19	-124	-21	20	10	-28	37	-128	-53	-20	-35	69	-32	166	67	44	43	24	29	15	36	16	18	11	28	12	22	25
28	23	16	43	34	114	17	47	26	19	22	38	24	28	50	13	28	42	39	41	41	-30	22	-124	-26	12	6	-40	41	-118	-46	-28	-41	67	-37	163	68	35	36	33	30	15	32	14	21	12	37	12	16	21
28	24	18	51	33	101	18	44	27	14	29	34	22	34	47	11	25	38	47	46	42	-21	14	-124	-26	19	13	-39	26	-119	-51	-19	-43	72	-44	152	69	35	42	32	28	12	26	21	27	13	30	9	16	24
25	19	18	48	25	119	6	52	14	14	23	31	13	34	56	11	28	38	44	48	41	-14	21	-118	-27	15	12	-36	34	-122	-56	-22	-37	71	-29	164	70	39	46	30	27	13	28	18	23	14	27	16	23	21
27	20	21	39	31	112	10	49	25	16	26	40	21	29	57	13	27	39	40	47	43	-22	22	-127	-24	14	20	-37	26	-126	-44	-25	-35	69	-24	170	66	36	46	36	27	10	29	15	24	19	36	17	20	21
25	16	21	43	32	118	13	49	23	18	19	39	16	38	53	9	28	41	37	54	30	-13	20	-127	-17	16	12	-40	38	-133	-49	-20	-35	66	-28	158	68	37	45	31	30	18	30	17	26	13	29	11	21	20
22	21	19	50	37	117	14	46	17	10	25	38	14	39	47	11	33	44	35	48	35	-20	25	-118	-17	21	21	-46	40	-134	-51	-29	-44	72	-28	162	75	42	39	30	23	8	33	15	20	14	27	15	18	23
35	17	20	52	32	113	17	52	27	19	17	40	15	39	57	12	28	40	37	54	42	-23	21	-117	-20	12	10	-45	41	-115	-51	-22	-38	67	-35	163	65	34	43	32	23	12	25	10	23	13	28	18	18	26
31	21	18	53	32	113	19	51	29	21	22	34	17	39	47	11	34	44	39	51	41	-15	17	-130	-26	10	10	-39	43	-121	-55	-26	-40	65	-32	156	71	42	46	33	20	19	26	17	20	9	33	13	22	27
32	24	15	60	27	112	19	37	24	15	25	30	18	34	51	14	27	35	34	45	33	-21	24	-138	-28	15	13	-39	36	-130	-49	-30	-44	69	-24	166	62	45	51	36	23	15	24	16	24	9	34	16	18	20
34	27	19	57	26	112	19	58	24	15	22	39	13	33	57	13	27	36	32	52	36	-26	21	-128	-24	18	14	-38	33	-129	-54	-27	-43	69	-16	151	72	42	47	33	28	18	31	16	30	10	30	9	22	22
40	19	18	69	28	113	16	49	24	21	15	35	18	33	56	13	38	42	37	48	37	-21	24	-133	-29	18	6	-47	32	-128	-63	-25	-38	71	-29	160	66	43	48	30	23	9	31	14	25	9	24	11	21	27
32	23	25	58	36	103	8	57	28	17	18	30	17	27	58	11	32	43	43	47	46	-27	18	-131	-22	13	15	-36	31	-134	-56	-26	-30	69	-26	164	70	44	45	38	21	16	28	16	26	12	31	11	22	25
39	29	31	73	40	107	16	50	23	19	18	27	19	34	46	8	35	39	39	53	28	-26	16	-140	-18	21	9	-41	35	-132	-52	-29	-34	64	-30	164	69	34	36	42	25	10	30	20	20	13	30	14	12	23
38	23	27	67	40	107	19	49	22	15	29	30	20	28	53	5	32	46	40	43	38	-23	16	-122	-22	18	11	-31	32	-134	-56	-38	-39	62	-26	165	66	32	48	32	25	18	37	17	28	14	37	10	23	17
40	26	33	77	30	113	15	50	22	24	19	34	18	32	51	12	36	48	39	54	43	-16	17	-123	-22	19	10	-41	35	-133	-54	-26	-37	75	-35	161	73	28	40	32	23	14	38	16	25	14	34	12	22	27
41	22	31	75	32	110	19	45	29	13	19	32	17	37	52	9	39	48	40	47	39	-28	25	-131	-18	11	14	-45	42	-128	-47	-29	-31	68	-19	166	65	38	39	36	23	19	31	13	30	11	36	15	23	28
45	21	32	78	34	114	9	47	21	10	21	33	18	43	59	5	30	44	37	47	37	-21	18	-132	-32	12	16	-45	27	-119	-48	-28	-35	67	-25	158	79	40	42	36	25	15	30	14	25	11	34	19	20	27
48	22	35	80	35	103	10	53	23	16	23	36	16	36	56	11	25	42	39	53	36	-22	23	-130	-30	19	11	-39	32	-129	-52	-32	-36	69	-38	177	79	36	36	34	25	19	28	12	29	18	39	15	18	18
40	23	45	81	31	121	12	50	19	20	20	40	23	36	50	2	32	38	44	46	47	-32	25	-130	-24	12	19	-22	41	-123	-60	-27	-41	64	-39	167	68	39	39	35	24	18	27	7	19	18	29	4	18	26
41	36	37	66	30	115	8	49	16	16	16	27	18	34	50	12	29	43	39	51	37	-24	19	-126	-19	18	13	-35	32	-125	-58	-27	-34	69	-25	154	70	41	45	36	25	20	31	11	23	16	34	7	27	27
41	30	37	78	27	114	9	46	25	15	17	29	18	42	54	11	31	42	35	48	37	-26	19	-135	-21	11	16	-46	33	-126	-51	-42	-34	61	-38	153	71	41	31	39	23	14	34	9	28	14	33	10	22	22
46	35	44	71	39	115	13	53	28	21	19	31	20	53	51	11	22	38	43	64	42	-18	22	-125	-28	19	12	-41	34	-116	-60	-19	-32	70	-30	164	78	49	50	39	31	15	29	13	19	15	36	12	29	26
39	45	38	73	33	111	5	55	25	16	19	29	19	48	44	12	31	44	42	47	40	-24	23	-125	-24	17	5	-39	30	-128	-59	-26	-37	71	-36	152	67	38	42	30	22	22	25	17	22	13	31	9	25	26
41	54	36	82	38	106	11	43	27	14	22	26	20	46	50	8	24	42	37	53	34	-25	20	-135	-28	16	11	-45	34	-129	-49	-24	-36	67	-34	170	72	32	44	39	23	11	28	12	32	8	23	15	26	27
35	52	35	73	32	109	19	51	28	16	20	35	28	49	55	15	25	39	41	49	48	-24	20	-141	-14	18	12	-33	29	-122	-48	-19	-35	66	-37	145	69	37	44	34	24	15	32	11	30	6	35	15	31	28
34	77	43	70	35	110	18	56	20	17	19	35	23	40	50	8	28	42	41	41	41	-18	15	-128	-21	15	11	-39	41	-118	-48	-19	-36	71	-32	161	65	35	39	42	26	15	22	18	21	10	33	23	23	35
41	77	42	61	31	116	17	49	22	18	29	34	19	48	52	8	27	42	52	47	40	-22	17	-141	-27	15	14	-48	37	-121	-57	-33	-33	69	-38	169	62	42	44	45	25	16	31	15	27	19	31	12	22	23
37	83	34	63	36	115	16	52	18	15	19	29	23	46	52	8	32	43	39	48	37	-27	22	-144	-21	14	18	-47	27	-120	-55	-26	-40	70	-38	157	71	42	45	42	20	19	31	10	24	8	31	17	26	24
31	94	32	55	32	109	17	54	20	22	19	41	23	52	55	13	27	43	38	52	42	-25	18	-134	-23	17	13	-34	35	-119	-56	-21	-34	76	-37	171	68	28	37	36	23	15	30	16	20	16	33	17	25	27
31	89	36	59	32	119	10	60	24	15	19	37	18	38	45	13	41	42	34	54	31	-23	14	-120	-19	12	13	-39	26	-126	-56	-33	-36	68	-29	158	65	35	40	35	17	21	39	15	25	20	28	18	17	29
26	87	37	57	36	105	12	60	20	19	22	34	16	40	49	23	25	43	39	39	38	-24	21	-126	-21	14	16	-36	40	-136	-59	-29	-29	74	-29	165	65	43	38	35	26	28	32	13	24	20	35	15	23	30
27	89	32	53	34	109	13	53	33	21	31	41	22	52	51	8	20	47	36	40	37	-31	16	-124	-24	14	15	-35	27	-122	-55	-30	-41	66	-33	159	68	32	41	33	23	17	30	16	23	13	31	15	19	25
34	84	27	62	31	106	19	57	19	8	25	33	21	42	41	7	28	47	41	47	37	-24	19	-138	-23	16	19	-37	35	-134	-61	-27	-31	67	-36	159	77	37	50	45	30	17	31	15	30	8	35	21	28	27
28	98	32	46	32	111	21	61	20	22	21	31	19	39	51	13	30	36	35	59	42	-23	18	-132	-17	19	12	-39	39	-129	-59	-28	-36	72	-30	154	69	36	39	45	27	17	32	12	25	14	39	15	19	25
24	92	19	56	35	116	15	67	25	17	21	36	17	46	47	11	27	43	37	49	38	-24	19	-130	-24	16	9	-40	32	-140	-51	-27	-34	67	-25	163	70	33	47	34	29	17	35	15	25	17	33	16	23	28
33	110	15	56	26	110	11	71	21	14	22	36	17	43	53	4	28	45	39	49	33	-11	27	-128	-34	12	16	-38	27	-133	-48	-29	-30	73	-22	154	68	39	40	39	27	18	28	13	29	13	35	15	23	27
34	91	18	72	30	114	17	55	22	13	18	34	17	38	53	10	25	36	45	43	40	-24	18	-140	-23	16	17	-45	32	-135	-59	-28	-31	62	-28	164	69	34	41	33	27	14	25	16	26	14	33	20	24	29
34	104	28	65	41	112	13	61	22	15	26	40	20	43	50	4	26	37	32	45	30	-14	23	-127	-28	16	13	-40	33	-126	-54	-33	-31	69	-32	156	56	40	31	32	25	15	31	11	28	10	30	22	26	27
37	83	23	70	36	102	17	64	22	16	21	38	18	39	52	10	30	44	33	46	38	-17	17	-138	-20	13	9	-34	27	-117	-39	-26	-48	72	-29	158	70	35	42	31	23	11	33	15	22	11	27	23	28	27
35	92	31	79	38	122	19	62	25	13	20	30	20	39	55	10	37	40	39	53	34	-23	19	-126	-28	19	21	-39	37	-122	-57	-21	-40	65	-28	157	66	36	40	30	27	19	28	9	24	12	26	17	20	33
40	87	31	85	35	109	10	65	25	20	21	39	20	37	53	14	32	46	41	58	41	-17	17	-124	-21	20	8	-40	34	-127	-54	-22	-32	70	-37	158	64	37	37	26	30	24	31	21	25	22	27	14	24	27
45	76	29	93	30	98	16	62	26	21	20	34	18	40	56	9	34	39	33	55	48	-14	12	-137	-19	14	11	-47	27	-144	-48	-21	-34	66	-33	158	74	37	42	28	28	18	26	17	29	10	27	20	27	36
50	77	41	84	38	99	18	60	30	11	26	31	12	37	57	11	20	34	36	55	48	-19	25	-132	-25	12	16	-38	39	-125	-49	-28	-36	67	-18	158	69	50	34	36	28	18	33	20	25	19	39	17	25	26
51	69	40	83	29	106	9	59	20	13	29	33	19	43	53	12	32	42	47	38	40	-19	28	-127	-19	20	9	-47	35	-113	-57	-24	-42	69	-30	165	68	42	35	33	27	17	35	14	25	17	30	19	21	28
46	53	43	79	35	113	12	62	28	19	24	33	23	37	57	5	26	31	37	43	37	-26	20	-127	-32	18	10	-38	39	-120	-58	-29	-33	72	-26	155	67	42	42	32	30	23	32	20	26	14	33	16	25	28
45	50	56	76	34	109	15	61	22	20	17	40	19	44	57	11	37	41	38	43	40	-15	24	-135	-13	13	19	-34	26	-129	-53	-27	-41	75	-44	161	70	42	46	38	31	23	30	7	27	17	36	16	20	23
43	37	54	70	31	111	22	57	25	17	26	34	23	47	57	8	25	36	41	47	30	-23	22	-133	-17	17	14	-43	42	-128	-52	-37	-41	74	-36	160	69	39	39	39	15	12	29	14	25	14	36	23	22	34
40	43	51	69	32	117	16	58	33	16	25	30	12	34	60	8	24	41	41	43	47	-27	17	-135	-18	19	17	-42	31	-122	-51	-21	-35	75	-34	159	66	39	40	48	24	14	37	9	22	11	33	16	27	23
42	53	42	71	29	106	21	55	22	20	24	33	21	33	52	6	28	48	29	46	33	-19	17	-127	-26	15	14	-38	38	-124	-44	-30	-35	70	-37	161	60	34	34	35	30	15	30	15	26	13	39	15	18	24
38	55	43	59	29	116	19	57	27	18	22	35	18	54	54	5	37	44	40	54	38	-20	21	-126	-20	20	13	-43	38	-125	-60	-31	-35	72	-36	159	71	40	38	32	24	15	33	17	26	10	36	13	18	30
30	64	40	53	31	114	19	60	33	20	24	28	18	45	57	10	31	42	40	51	40	-23	19	-128	-20	15	14	-31	38	-133	-57	-26	-30	72	-31	166	72	41	36	40	27	14	32	11	28	14	33	16	31	15
28	77	35	50	32	106	19	56	21	18	22	34	17	48	63	18	28	46	38	46	39	-23	16	-123	-22	20	19	-36	30	-135	-63	-26	-39	73	-37	162	74	41	45	42	30	13	29	15	30	15	38	13	25	23
31	83	30	50	32	122	9	63	28	13	17	41	29	41	60	6	29	52	42	51	35	-27	14	-125	-27	13	21	-36	29	-136	-59	-23	-40	69	-43	170	65	33	45	35	23	13	34	13	22	15	34	15	27	27
20	102	27	48	30	119	18	62	22	18	19	33	23	41	48	12	32	47	34	52	40	-17	17	-133	-20	20	5	-42	34	-133	-53	-35	-36	80	-32	164	60	36	38	32	33	15	29	19	30	13	43	21	24	17
33	126	26	45	36	111	12	67	26	21	16	37	18	53	59	6	28	40	39	47	27	-15	13	-131	-17	14	10	-39	37	-135	-56	-31	-43	70	-33	156	63	41	39	30	22	22	32	20	24	18	40	24	20	20
23	119	20	39	30	110	18	65	29	22	25	31	20	46	59	9	31	38	32	46	28	-22	21	-138	-25	17	19	-45	27	-139	-51	-32	-37	73	-33	164	65	31	36	30	30	15	33	17	29	19	49	16	22	26
34	130	20	46	41	109	19	68	25	20	19	38	23	46	59	3	29	42	36	53	38	-16	18	-134	-22	17	20	-42	32	-136	-53	-32	-38	80	-32	154	69	37	41	27	25	12	34	16	30	16	39	18	23	23
22	137	19	41	40	113	15	61	26	20	21	34	21	46	56	5	28	40	37	52	37	-24	23	-132	-31	21	12	-43	31	-136	-49	-30	-36	63	-29	159	52	37	44	29	23	16	29	21	31	19	43	15	25	26
21	120	15	53	37	127	17	53	24	21	32	38	21	42	63	13	27	34	36	54	38	-14	25	-140	-20	12	16	-45	34	-131	-54	-33	-34	70	-34	161	59	35	45	29	23	19	37	23	30	21	44	15	21	31
21	116	16	51	35	110	18	68	26	18	27	34	24	42	49	13	30	39	34	51	33	-15	19	-132	-16	18	6	-46	37	-130	-54	-38	-42	69	-32	161	64	38	48	34	36	14	32	28	28	17	44	15	24	23
27	104	24	48	34	113	13	63	26	19	19	30	18	45	59	11	32	46	41	49	27	-23	19	-129	-26	16	11	-37	30	-133	-53	-34	-36	67	-36	155	67	38	38	25	28	10	31	20	30	26	36	16	24	24
31	83	19	53	33	103	15	57	29	15	19	26	20	50	62	10	38	41	39	52	38	-23	20	-129	-21	13	15	-45	33	-132	-49	-32	-29	66	-32	156	74	34	42	33	26	21	33	16	27	19	41	18	31	30
24	72	22	52	35	103	19	61	30	21	29	29	21	55	57	16	39	44	32	44	36	-25	17	-130	-26	23	14	-43	38	-129	-59	-32	-33	77	-25	165	71	37	43	26	26	27	31	18	27	21	39	20	24	27
27	60	15	54	30	111	14	59	27	15	20	34	22	55	64	8	35	39	36	47	43	-22	23	-124	-27	15	15	-50	34	-132	-53	-33	-34	68	-30	157	66	37	40	29	28	19	29	18	25	22	35	17	22	27
30	43	22	46	36	123	21	64	26	11	21	32	24	56	56	12	38	46	40	45	31	-19	18	-132	-28	15	12	-43	33	-135	-62	-30	-39	70	-37	159	66	44	38	35	28	18	33	18	29	21	32	15	20	27
28	33	16	40	28	120	8	62	25	23	31	33	20	51	57	9	27	46	46	49	35	-14	16	-131	-20	16	10	-39	40	-145	-48	-35	-34	67	-31	156	58	38	42	30	25	13	27	22	32	30	42	22	27	27
31	30	15	48	30	117	19	57	25	12	22	31	22	55	65	6	34	43	43	50	40	-23	18	-122	-25	13	12	-34	38	-141	-51	-30	-42	72	-33	169	77	32	38	27	30	21	24	13	28	23	30	19	25	26
26	27	14	49	34	114	15	62	24	25	31	44	17	56	53	8	34	49	39	52	35	-24	18	-128	-25	13	6	-32	26	-134	-68	-32	-44	68	-37	156	74	24	43	27	23	16	34	17	29	18	27	25	24	32
27	28	19	54	34	107	21	62	25	17	27	32	18	58	58	14	35	44	29	47	35	-22	20	-137	-24	15	17	-42	22	-135	-55	-31	-29	65	-31	152	61	33	40	33	24	13	37	8	24	16	36	19	28	30
26	30	20	58	37	108	12	65	27	25	31	37	18	55	63	10	29	50	44	50	38	-25	21	-123	-25	22	13	-40	31	-128	-51	-24	-30	68	-27	156	63	37	38	32	26	20	37	16	30	21	36	23	24	37
22	27	22	57	29	110	18	58	22	14	25	34	23	47	57	12	37	41	40	52	38	-27	19	-128	-24	11	20	-38	30	-130	-51	-23	-36	74	-27	167	67	34	39	33	19	22	33	20	33	24	30	26	18	35
27	25	19	66	36	103	12	62	26	20	21	34	16	63	61	14	34	49	37	49	35	-22	17	-130	-25	16	15	-47	23	-140	-52	-32	-43	70	-36	159	67	38	41	32	24	16	25	16	33	19	32	22	20	30
29	35	24	80	25	100	22	62	28	23	27	40	18	53	76	15	21	39	38	57	35	-24	20	-135	-19	13	14	-49	31	-131	-65	-29	-43	72	-32	151	64	35	35	30	23	14	29	14	24	20	32	29	28	34
41	24	33	91	36	104	14	61	24	16	25	28	13	58	77	14	38	38	36	55	35	-23	17	-133	-23	15	14	-50	35	-137	-49	-32	-38	61	-28	160	68	34	35	24	32	11	31	16	22	17	33	30	32	29
50	37	25	111	33	114	19	66	27	20	25	38	14	62	84	10	28	41	33	55	35	-27	22	-130	-23	9	16	-46	35	-124	-60	-30	-34	67	-35	158	72	37	40	25	31	24	28	16	23	19	41	24	30	36
51	31	28	143	36	104	23	70	23	10	19	37	25	52	99	12	21	35	38	46	42	-16	19	-145	-28	15	13	-47	30	-123	-46	-33	-28	73	-25	158	66	28	43	30	28	18	36	16	27	30	38	27	33	32
59	40	49	162	33	108	15	66	27	21	17	39	18	54	112	11	34	46	34	48	43	-20	17	-133	-21	14	11	-43	32	-131	-58	-20	-35	63	-26	160	68	40	42	37	25	13	30	16	23	17	42	35	38	29
70	36	59	183	33	102	16	66	22	21	28	37	18	58	129	8	29	39	38	51	40	-25	18	-129	-22	13	13	-41	33	-126	-56	-31	-45	66	-36	155	66	44	38	41	23	14	34	19	30	15	37	25	38	38
84	32	61	203	33	119	16	69	20	18	25	35	22	47	149	15	28	37	38	42	38	-15	16	-130	-18	11	11	-41	32	-141	-55	-23	-36	61	-34	161	68	32	40	30	24	16	46	12	30	19	38	28	33	35
93	33	84	213	36	110	12	62	30	22	26	36	13	54	167	15	30	43	36	49	36	-15	16	-131	-20	14	10	-33	36	-142	-66	-23	-25	73	-31	151	68	38	40	32	21	24	30	16	30	21	35	27	37	31
88	38	112	216	30	109	12	70	24	17	28	32	17	57	175	11	27	43	36	50	39	-18	18	-131	-23	8	17	-31	29	-139	-58	-28	-27	63	-32	168	62	35	40	39	34	13	29	18	30	19	37	18	38	33
113	36	138	203	30	111	16	58	28	24	23	34	22	49	206	10	32	46	39	44	39	-14	14	-133	-25	12	17	-32	29	-127	-56	-33	-37	71	-31	158	75	38	39	48	22	20	31	11	28	25	24	24	43	27
106	37	150	191	34	103	15	60	28	19	31	34	18	55	196	7	41	36	33	47	38	-16	12	-126	-18	21	10	-33	31	-135	-52	-35	-34	67	-35	159	69	37	37	53	29	24	36	10	23	19	35	19	43	27
103	53	154	161	31	118	15	66	25	21	26	30	26	55	221	23	26	30	40	48	45	-16	17	-142	-25	17	21	-43	27	-131	-61	-28	-39	66	-30	161	70	39	40	57	34	12	34	21	26	13	34	19	36	29
104	59	151	137	24	124	19	68	28	22	28	33	23	49	217	9	28	39	38	53	36	-27	16	-125	-24	15	19	-37	33	-141	-57	-29	-41	61	-34	149	68	40	36	68	29	9	36	27	27	20	42	26	32	35
100	77	152	127	36	104	19	66	23	24	24	30	20	47	207	14	35	42	43	42	32	-15	17	-128	-17	16	11	-40	35	-135	-69	-37	-30	62	-35	155	66	39	44	61	23	18	37	16	25	8	33	23	36	27
68	95	146	101	33	107	19	71	28	21	20	24	28	51	227	15	17	38	40	48	43	-19	19	-133	-23	17	24	-43	32	-130	-49	-34	-28	64	-40	163	63	37	46	66	25	28	31	19	29	16	34	12	36	30
67	140	132	80	29	112	15	63	26	20	33	32	21	58	211	12	37	43	39	46	45	-19	20	-123	-28	17	16	-44	35	-135	-57	-31	-44	74	-23	159	59	31	43	61	27	22	35	16	28	16	39	19	28	23
59	170	103	63	30	105	20	68	28	19	20	37	23	57	224	13	28	45	35	44	29	-16	16	-128	-16	9	9	-41	36	-132	-52	-31	-32	74	-27	163	63	33	43	63	25	18	37	19	28	17	35	17	32	30
52	236	91	65	35	107	21	74	29	25	28	32	24	50	214	10	30	41	37	45	45	-18	14	-140	-21	17	18	-35	27	-135	-54	-22	-46	66	-36	152	62	41	44	62	17	22	33	14	35	24	43	19	40	31
41	290	63	44	29	109	19	76	31	18	30	37	21	49	215	19	31	40	42	50	43	-19	14	-127	-16	16	12	-48	31	-128	-61	-32	-45	72	-33	161	65	38	41	57	34	22	22	16	22	24	39	15	30	30
41	336	53	48	31	120	18	80	22	18	30	38	21	44	204	14	25	39	40	52	48	-10	16	-135	-21	18	18	-40	33	-132	-55	-38	-43	64	-32	154	64	42	43	52	28	19	29	18	25	17	34	16	36	24
31	390	36	54	35	109	17	79	30	25	29	28	23	49	198	17	25	40	39	52	33	-7	25	-127	-20	15	11	-29	33	-133	-59	-38	-37	67	-29	156	66	36	40	47	29	17	33	17	32	21	32	21	30	27
31	427	35	53	32	110	20	99	29	24	20	32	22	53	196	13	27	41	37	45	34	-11	22	-134	-16	9	14	-41	28	-136	-52	-38	-40	60	-34	157	57	44	38	39	33	19	35	17	21	16	39	15	27	34
24	447	16	50	34	117	19	111	23	17	32	27	20	53	196	9	28	30	33	50	43	-12	16	-139	-27	10	10	-46	37	-139	-54	-25	-41	68	-35	158	63	31	46	36	29	25	39	21	27	15	37	17	30	33
19	444	15	47	32	112	19	121	22	22	25	34	20	50	198	9	24	38	36	46	31	-20	18	-134	-22	15	8	-44	33	-141	-61	-29	-40	72	-36	161	65	37	35	38	23	21	29	8	36	13	36	17	37	26
32	364	20	50	34	107	21	127	30	20	23	33	25	51	182	7	34	44	41	52	41	-12	20	-139	-21	22	18	-40	38	-134	-53	-30	-35	63	-35	152	63	31	34	33	34	18	33	19	31	9	35	15	26	29
25	362	19	53	40	112	16	141	33	20	27	24	20	56	179	10	24	41	34	42	29	-16	21	-135	-24	15	14	-46	36	-129	-64	-34	-38	66	-44	147	58	34	38	31	29	20	35	17	32	22	34	26	41	32
30	289	16	59	26	114	13	171	28	22	24	39	26	56	182	10	38	44	33	44	35	-16	21	-122	-20	18	11	-41	29	-143	-62	-43	-34	67	-30	148	59	44	35	34	17	21	36	20	28	8	37	25	34	33
26	222	19	53	40	104	19	168	21	21	25	31	24	55	182	10	36	44	34	52	38	-9	19	-126	-22	20	10	-52	41	-133	-60	-35	-39	63	-23	150	79	35	49	38	34	24	32	12	37	17	41	20	32	22
28	173	17	58	40	110	19	166	30	20	16	28	24	48	197	18	26	42	43	50	36	-10	16	-136	-20	20	7	-40	31	-145	-63	-32	-43	68	-33	146	68	40	38	32	23	18	35	17	32	18	46	12	37	31
30	135	21	63	33	112	17	176	35	22	23	30	19	52	180	11	23	41	34	48	42	-15	20	-134	-23	16	18	-44	32	-143	-49	-37	-51	68	-29	156	58	46	37	30	30	19	35	22	31	20	48	15	26	33
36	97	27	50	34	118	13	194	35	25	23	24	18	50	186	15	29	33	41	49	31	-19	23	-133	-24	13	9	-43	31	-143	-54	-24	-40	70	-35	158	64	42	44	30	27	21	30	22	38	19	43	19	32	26
28	69	25	51	33	122	18	197	26	24	24	36	22	37	170	5	30	45	42	49	38	-12	12	-124	-18	17	8	-45	21	-134	-59	-46	-35	63	-34	157	67	40	35	35	29	18	35	15	41	26	52	17	29	24
23	47	26	56	34	119	16	180	25	18	31	36	24	52	168	9	25	39	37	54	37	-19	20	-133	-16	20	9	-38	29	-135	-60	-32	-45	67	-29	157	64	34	33	30	27	17	36	13	44	23	44	15	37	22
27	47	25	59	33	115	19	173	37	18	22	38	23	52	165	14	27	40	41	45	38	-9	19	-133	-24	13	10	-40	31	-134	-64	-39	-31	65	-31	158	62	38	36	29	27	23	33	11	46	26	57	18	33	33
26	29	33	56	31	112	18	170	38	13	25	31	20	61	170	10	28	36	36	42	32	-17	16	-131	-18	12	8	-46	37	-134	-52	-31	-44	63	-31	153	67	35	45	28	32	15	37	20	52	28	55	16	30	30
36	30	26	52	38	114	10	158	27	25	25	26	22	46	166	2	32	42	35	57	35	-14	18	-127	-21	17	15	-35	41	-140	-45	-29	-44	68	-31	163	65	40	45	30	28	21	29	16	50	32	67	13	35	27
29	39	26	50	29	104	16	146	31	26	23	38	31	58	175	7	30	42	35	49	37	-21	25	-137	-24	10	11	-40	32	-141	-53	-32	-34	62	-34	147	56	26	46	28	27	18	33	21	67	27	66	19	38	29
39	30	30	49	38	117	19	148	25	25	22	23	33	47	169	20	33	40	34	47	36	-16	20	-126	-25	14	13	-43	39	-132	-59	-37	-46	69	-40	160	62	35	41	31	31	14	27	20	57	38	72	16	24	37
29	38	29	57	44	109	20	144	23	19	23	32	17	58	153	15	22	38	34	47	36	-24	19	-136	-23	12	15	-43	30	-144	-63	-29	-33	75	-39	163	71	31	42	27	29	18	29	19	62	38	73	18	27	30
24	32	28	50	30	108	21	140	25	17	26	36	27	47	163	7	33	40	32	50	31	-20	21	-132	-18	15	8	-47	34	-146	-60	-40	-38	62	-35	161	73	35	43	36	27	27	31	20	58	33	66	19	36	27
24	35	34	50	31	112	19	131	31	27	26	38	22	51	158	8	35	38	33	46	42	-19	14	-128	-24	19	17	-50	32	-137	-56	-31	-37	71	-36	165	66	48	34	29	25	19	35	26	66	38	63	19	37	32
31	40	23	50	32	116	19	137	31	19	24	32	16	50	159	12	26	48	39	52	36	-18	16	-138	-19	18	11	-47	36	-141	-57	-39	-42	67	-30	150	67	33	42	28	36	25	32	21	66	39	65	21	34	43
30	45	27	54	36	105	14	128	31	29	30	35	18	53	158	11	32	37	41	46	38	-28	23	-135	-25	17	12	-43	23	-133	-63	-32	-38	72	-21	163	64	43	38	30	22	17	34	22	59	39	69	34	32	38
37	47	27	50	29	113	18	138	29	18	31	42	26	39	161	13	31	39	32	47	37	-15	20	-137	-22	11	13	-43	38	-135	-55	-16	-37	67	-35	152	58	40	48	30	32	18	37	22	63	36	70	39	33	47
20	49	23	51	29	107	14	127	31	26	19	40	22	54	168	13	33	39	32	45	44	-13	23	-131	-22	16	17	-41	36	-148	-60	-31	-33	68	-31	158	66	42	38	29	29	21	31	16	56	42	60	43	35	51
30	56	24	59	37	108	17	136	24	25	26	32	14	51	163	12	29	35	39	52	45	0	16	-130	-27	16	16	-39	29	-150	-61	-32	-32	74	-36	159	67	37	45	32	28	13	35	16	49	49	60	55	33	68
33	58	20	60	33	101	17	121	28	19	27	34	18	46	170	15	32	36	26	42	44	-17	19	-138	-25	9	14	-43	34	-134	-50	-30	-50	74	-35	144	70	41	37	27	28	17	32	14	52	40	51	65	38	79
40	70	25	62	31	115	17	133	26	18	29	43	19	50	161	14	32	38	38	46	29	-19	17	-139	-19	12	18	-42	30	-145	-58	-38	-37	75	-25	156	74	38	39	30	22	17	30	20	58	44	47	81	31	88
35	55	24	65	34	119	19	130	32	22	28	37	13	42	163	9	29	35	38	45	35	-10	21	-136	-33	20	19	-49	27	-140	-58	-34	-42	64	-27	153	64	39	46	34	30	18	30	18	48	38	64	101	36	79
43	57	22	68	34	110	22	123	21	23	26	34	29	48	161	14	32	37	35	46	34	-17	17	-135	-15	17	20	-39	28	-141	-56	-18	-45	63	-33	152	58	32	32	23	30	16	25	18	55	40	54	124	37	106
37	57	30	76	29	120	16	127	28	28	19	39	21	44	161	15	28	42	43	41	36	-8	18	-132	-25	15	16	-45	27	-142	-54	-32	-37	70	-31	149	64	41	36	24	32	16	24	26	45	36	45	133	42	110
40	49	34	73	25	118	15	125	26	19	29	40	18	57	181	13	20	41	36	50	35	-14	15	-128	-24	20	21	-43	31	-144	-56	-30	-37	67	-42	154	73	36	40	34	30	16	33	20	48	33	40	148	46	127
41	36	40	83	24	122	21	118	24	28	20	39	22	55	182	13	25	40	34	38	40	-13	19	-130	-24	17	11	-38	41	-137	-66	-31	-43	60	-36	164	74	38	39	28	23	26	32	22	37	31	40	157	55	111
45	34	44	72	35	113	13	133	28	22	29	32	24	51	171	12	32	36	35	49	36	-6	18	-128	-27	13	14	-44	25	-140	-63	-26	-41	64	-36	161	65	38	32	32	29	16	30	29	41	34	42	150	61	131
48	39	45	86	34	112	20	127	31	16	26	34	25	62	178	6	33	36	35	41	34	-7	14	-129	-20	19	21	-41	34	-141	-65	-30	-40	72	-35	157	69	38	33	31	31	26	32	26	39	25	41	170	70	139
44	35	51	77	29	119	16	129	28	20	28	39	24	52	170	10	25	36	39	45	35	-5	19	-141	-26	18	13	-38	42	-140	-65	-34	-40	76	-39	159	61	42	38	30	23	21	37	26	40	24	44	176	72	134
39	33	54	68	37	119	25	133	26	20	24	35	24	57	181	13	18	36	43	45	38	-11	18	-137	-14	9	12	-48	25	-138	-56	-25	-34	73	-34	153	61	39	40	29	31	25	34	29	36	22	42	182	73	125
44	32	54	68	34	113	21	129	28	21	32	37	26	61	179	8	34	39	41	49	41	-20	18	-136	-16	13	13	-35	42	-134	-58	-18	-39	68	-36	151	65	35	36	38	24	33	29	13	37	29	49	171	82	130
44	41	47	76	33	117	23	128	35	18	33	38	25	66	166	15	33	37	36	47	34	-8	16	-134	-22	18	14	-45	31	-146	-55	-40	-43	68	-34	154	62	36	37	38	28	20	31	19	49	21	48	172	87	128
36	47	39	58	33	105	21	144	40	18	36	36	20	64	178	17	35	39	29	42	41	-12	16	-141	-32	22	10	-42	27	-145	-53	-26	-41	63	-38	150	70	35	39	40	33	24	35	30	47	20	60	176	91	116
37	55	45	71	28	101	19	139	35	25	30	36	19	63	176	16	31	39	35	46	37	-10	14	-132	-28	15	17	-47	27	-141	-57	-29	-41	77	-43	151	63	37	34	38	28	16	35	32	55	25	58	149	103	109
29	73	35	56	26	105	22	136	35	22	25	37	18	74	169	15	27	44	35	45	41	-14	25	-133	-19	14	12	-38	35	-141	-59	-30	-44	71	-26	154	61	39	39	39	27	21	27	16	59	25	67	154	99	107
32	86	35	58	28	114	19	141	45	21	26	38	24	70	173	12	39	38	39	48	40	-12	18	-127	-22	16	4	-43	30	-141	-53	-26	-44	65	-35	147	75	36	38	35	35	26	33	24	60	21	78	138	94	97
29	96	31	60	34	112	23	146	44	20	23	45	19	68	164	7	27	36	30	37	39	-7	14	-137	-17	12	13	-47	24	-148	-64	-27	-36	69	-29	155	63	33	34	31	27	22	31	33	65	28	77	120	98	93
30	105	28	54	37	111	20	136	52	20	25	36	16	80	161	13	29	44	39	56	43	-5	16	-127	-32	13	19	-34	33	-146	-66	-24	-39	65	-29	155	67	33	30	29	29	21	35	30	71	28	67	124	98	81
33	112	27	65	31	115	19	144	60	24	20	28	31	65	159	7	19	31	46	43	35	-17	18	-133	-27	18	18	-46	35	-140	-50	-34	-40	67	-34	150	61	39	44	32	24	30	33	30	73	36	75	87	102	68
39	112	30	71	27	118	18	150	60	21	30	35	27	66	157	11	26	36	36	40	41	-8	25	-146	-24	14	15	-39	23	-137	-51	-26	-31	69	-41	145	65	41	39	27	27	31	36	25	79	37	93	80	97	69
33	116	43	64	28	120	16	141	56	20	29	38	22	66	170	17	20	42	34	49	34	-7	23	-140	-26	14	11	-41	35	-149	-61	-25	-42	76	-37	157	66	34	41	24	23	24	42	18	66	36	69	72	95	55
34	103	39	76	32	111	16	148	57	24	22	34	25	60	166	10	31	37	40	41	38	-12	17	-133	-23	15	11	-45	33	-143	-63	-32	-41	71	-31	142	64	30	38	26	35	22	33	22	61	44	72	55	90	54
34	102	33	81	31	111	18	146	53	24	27	39	25	75	158	10	29	44	41	47	36	-9	18	-134	-28	13	13	-46	34	-131	-57	-30	-27	72	-33	156	67	37	42	27	27	17	28	23	59	46	68	50	78	44
42	93	41	78	32	112	19	142	48	23	34	32	21	64	152	12	33	33	33	41	34	-2	21	-132	-17	23	12	-49	35	-146	-57	-32	-41	69	-32	145	70	35	43	35	23	27	29	23	59	44	65	52	86	44
40	75	44	82	29	111	19	144	57	25	37	34	17	67	165	10	25	34	29	40	30	0	27	-131	-23	16	17	-48	34	-141	-66	-39	-40	68	-47	160	66	36	38	34	25	16	34	23	48	38	51	55	69	49
40	71	46	92	41	119	20	146	53	25	37	40	20	63	150	8	29	43	35	45	34	-13	17	-137	-13	14	17	-44	36	-141	-58	-26	-46	63	-48	156	66	46	37	30	27	23	37	18	46	43	48	67	68	58
42	57	47	76	31	117	17	140	52	24	32	33	24	58	157	15	27	39	37	43	37	-5	25	-126	-13	17	12	-38	37	-149	-58	-29	-32	65	-31	156	67	39	49	36	38	29	30	18	41	40	46	66	60	79
45	51	50	82	30	122	22	129	52	21	27	38	20	55	167	4	31	39	38	40	39	-3	18	-140	-24	18	13	-41	36	-137	-62	-21	-33	69	-38	148	61	39	41	40	32	19	41	20	44	33	39	88	57	87
44	60	49	63	29	108	18	130	43	24	29	33	22	59	154	13	38	35	30	44	39	-13	20	-138	-28	15	10	-44	21	-140	-58	-21	-36	66	-37	149	61	30	43	30	32	22	32	17	33	28	42	120	59	95
46	65	50	77	38	111	22	136	38	23	30	36	22	68	165	14	33	40	38	48	29	-5	18	-136	-26	11	10	-41	24	-147	-63	-26	-39	72	-39	149	62	33	42	40	26	31	34	21	33	27	35	147	60	122
39	53	45	69	35	119	19	116	47	25	29	36	20	66	151	14	30	40	33	46	39	-3	23	-131	-23	15	18	-50	24	-139	-61	-32	-50	64	-36	149	59	33	42	36	28	22	37	16	31	31	28	155	51	142
50	59	39	68	37	118	23	119	39	25	34	36	21	66	160	20	26	43	32	54	36	-9	14	-135	-22	17	11	-53	30	-141	-53	-32	-42	74	-36	144	61	36	34	40	39	24	43	21	38	28	35	184	50	155
37	66	44	66	28	117	23	111	41	26	29	37	19	61	142	13	21	44	38	55	30	-7	18	-137	-21	16	9	-46	25	-144	-55	-32	-37	65	-35	149	62	46	42	39	40	17	32	24	33	21	38	222	48	172
32	78	39	60	36	120	27	108	36	27	26	40	18	63	158	9	31	41	43	37	41	-10	19	-139	-28	15	12	-37	32	-143	-59	-34	-36	72	-37	145	66	48	40	40	33	24	37	21	37	25	39	217	50	182
31	106	37	65	35	119	15	120	33	24	28	31	19	68	145	6	30	42	33	50	34	-13	20	-126	-21	15	18	-53	35	-142	-65	-23	-40	66	-35	155	74	41	39	34	34	20	34	16	30	13	35	223	57	168
38	105	32	75	39	121	24	114	22	25	24	38	23	56	136	17	32	36	39	47	37	-8	15	-132	-29	6	10	-47	31	-141	-59	-35	-37	60	-35	150	65	42	39	34	27	21	37	24	37	18	45	214	58	164
35	102	37	79	33	111	22	114	30	26	29	37	24	57	142	12	28	42	33	48	37	-11	16	-141	-28	16	12	-40	24	-141	-76	-30	-44	75	-36	147	66	39	40	35	26	25	43	28	30	19	46	193	78	154
30	103	43	80	36	120	17	127	39	19	27	38	17	69	148	9	31	44	33	39	33	-7	20	-142	-21	11	19	-38	34	-143	-66	-15	-39	66	-38	147	63	29	40	31	30	32	43	25	33	21	45	165	82	127
37	120	29	93	42	124	19	127	30	21	27	33	16	66	139	12	25	35	40	47	36	-15	17	-131	-21	5	12	-36	36	-154	-58	-27	-45	66	-36	144	59	29	32	28	32	28	30	26	38	18	41	146	101	102
39	115	39	99	39	120	20	140	32	24	32	38	23	71	158	12	31	40	36	47	37	-8	25	-133	-23	17	18	-40	42	-141	-59	-32	-37	59	-34	151	64	36	44	38	31	23	35	18	33	28	39	127	107	92
44	109	40	112	49	121	19	125	38	20	25	36	28	102	138	6	31	40	48	44	35	-12	18	-142	-24	18	10	-36	34	-137	-62	-35	-32	72	-38	153	60	40	42	32	35	24	33	20	32	21	37	90	112	75
52	105	47	118	52	103	16	130	43	29	27	34	20	104	139	12	32	42	37	48	41	-16	14	-141	-20	18	12	-38	31	-140	-63	-32	-43	73	-38	149	66	39	35	32	28	31	35	26	41	22	39	79	133	52
58	91	50	110	51	116	21	133	35	25	25	39	22	108	151	15	28	33	38	46	34	-14	16	-133	-26	19	10	-41	36	-135	-63	-34	-44	74	-44	152	60	44	47	29	44	25	34	30	38	19	39	51	120	50
64	88	68	115	46	124	26	138	43	17	27	39	22	119	142	15	27	36	30	40	37	-12	18	-135	-30	18	12	-42	33	-140	-66	-31	-38	67	-37	158	63	44	50	36	53	29	45	26	34	21	45	41	122	45
63	82	70	112	46	104	20	133	40	19	26	40	21	129	129	11	23	32	35	44	38	-3	19	-134	-22	18	11	-44	25	-137	-65	-23	-45	69	-37	151	59	42	44	37	37	25	42	24	36	26	41	40	107	37
57	74	81	95	45	121	25	144	49	25	29	45	20	141	141	15	28	40	40	44	33	-14	17	-130	-29	13	16	-45	31	-145	-75	-28	-42	73	-32	144	70	41	43	40	41	27	35	24	37	21	42	30	107	35
58	69	83	92	43	120	27	148	54	28	27	38	18	148	132	11	35	42	36	51	33	-17	13	-134	-22	17	14	-42	27	-140	-62	-23	-43	65	-42	142	57	36	40	40	38	27	33	25	38	27	44	31	94	35
58	71	83	69	46	115	25	139	63	23	34	32	20	161	125	19	36	38	38	47	39	-13	17	-137	-16	13	7	-38	28	-144	-59	-36	-44	64	-39	143	65	44	36	38	36	33	33	28	42	21	39	29	76	34
50	73	68	60	44	113	36	137	55	32	28	42	26	179	133	11	30	42	35	46	39	-10	24	-141	-16	9	13	-40	35	-148	-59	-31	-42	63	-33	138	63	46	43	44	43	31	36	28	53	17	48	33	64	30
59	94	69	65	46	108	39	141	62	23	25	40	25	175	145	12	34	35	35	46	39	-18	21	-132	-25	18	6	-39	32	-131	-60	-28	-39	74	-34	142	63	39	42	40	38	35	34	33	61	22	66	36	54	44
38	103	56	58	44	119	29	135	60	24	26	40	35	175	135	10	24	39	31	47	34	-9	19	-141	-27	16	8	-44	28	-151	-63	-32	-43	63	-27	162	60	45	42	44	37	34	27	28	72	29	72	34	45	41
36	120	47	51	40	107	30	124	58	30	28	35	22	180	140	11	34	39	34	52	34	-6	12	-131	-14	16	23	-47	35	-146	-49	-29	-46	63	-35	157	57	42	44	45	46	27	44	26	92	24	87	37	50	43
34	146	37	50	36	114	25	124	57	25	30	34	18	175	132	8	31	43	36	49	40	-1	23	-133	-27	12	16	-39	28	-142	-61	-33	-38	67	-37	157	66	35	44	34	42	27	44	36	109	27	116	41	37	48
42	166	40	55	41	123	30	124	51	28	34	35	21	183	138	8	34	41	34	46	27	-12	20	-147	-18	16	16	-38	29	-146	-62	-35	-49	68	-41	165	63	32	46	43	33	40	34	38	131	34	143	42	32	42
34	182	29	45	42	111	29	116	49	27	26	40	20	166	140	12	34	37	38	49	33	-8	20	-136	-25	17	7	-38	28	-148	-60	-30	-42	74	-30	151	59	40	43	37	41	31	30	26	154	35	154	41	40	42
34	198	28	46	41	116	33	117	51	26	31	45	25	168	116	11	28	37	27	49	34	-11	23	-132	-27	19	7	-52	27	-149	-64	-36	-43	69	-44	167	57	43	37	41	33	34	42	35	183	47	179	51	36	48
28	205	32	50	40	116	27	113	30	28	25	35	24	148	118	10	28	38	38	43	40	-11	20	-132	-17	12	12	-44	33	-149	-67	-33	-37	69	-31	154	61	40	36	35	40	31	34	31	199	62	207	55	31	47
23	194	23	56	33	117	42	114	36	36	27	42	21	123	134	3	30	31	41	47	36	-12	20	-130	-19	8	15	-35	30	-142	-75	-33	-41	62	-36	150	71	34	36	42	43	44	35	33	199	65	212	59	35	53
32	191	28	52	35	121	29	116	27	34	25	42	32	123	123	14	38	35	37	49	45	-5	18	-139	-18	22	9	-54	35	-143	-67	-20	-37	67	-30	152	61	33	39	38	40	41	40	26	197	93	210	54	37	51
26	163	23	45	40	117	26	112	26	39	24	41	18	104	134	12	32	47	30	54	43	3	19	-133	-23	13	9	-39	35	-146	-61	-23	-39	62	-37	152	61	38	44	30	36	39	43	37	190	105	196	57	34	50
25	140	18	55	31	128	27	112	32	46	32	40	24	92	129	16	37	33	35	46	43	-9	14	-135	-20	12	9	-33	35	-155	-54	-40	-46	60	-34	152	63	45	35	30	32	35	40	32	157	146	177	64	47	54
29	116	20	46	34	121	19	107	25	35	35	38	29	85	127	15	33	37	41	38	36	-12	20	-134	-29	15	14	-44	34	-140	-62	-29	-42	72	-44	155	58	42	43	32	31	39	36	31	142	148	143	78	40	59
27	96	19	44	40	124	28	110	30	32	34	37	29	76	134	17	29	39	35	47	31	1	19	-137	-17	19	5	-40	32	-149	-63	-34	-51	67	-40	144	72	42	48	33	48	36	35	30	124	146	118	77	41	74
22	80	26	53	36	126	20	107	31	34	23	43	23	74	121	12	33	41	46	49	38	2	17	-137	-28	18	7	-39	29	-143	-66	-26	-45	69	-36	152	67	42	37	33	40	41	46	25	108	126	102	101	43	95
28	64	18	54	36	113	20	117	29	41	21	37	26	72	134	10	31	39	42	51	40	-14	13	-139	-31	18	9	-39	28	-150	-56	-33	-38	66	-26	152	63	33	41	30	43	37	44	37	75	106	77	137	42	120
18	43	23	52	36	116	25	113	29	37	38	40	27	62	137	9	27	34	38	45	36	-3	17	-140	-27	11	8	-42	32	-141	-79	-28	-38	60	-36	154	63	37	36	27	38	40	38	31	66	108	69	182	41	161
21	43	27	49	45	115	19	104	23	42	28	36	40	62	146	9	26	39	39	50	34	0	15	-133	-27	17	9	-45	39	-154	-60	-30	-41	63	-29	155	64	38	44	30	42	38	47	29	49	83	55	266	44	217
30	32	23	50	49	118	20	110	40	32	32	42	25	69	142	12	29	42	49	41	37	-2	16	-142	-19	14	11	-44	33	-156	-63	-20	-38	65	-24	149	58	40	38	34	35	33	44	30	38	72	48	361	38	272
32	38	26	53	45	114	24	114	43	33	25	43	36	80	142	15	21	40	31	47	36	-2	15	-133	-20	8	11	-40	34	-144	-70	-30	-45	66	-34	161	59	30	40	31	41	44	44	32	45	60	43	442	45	354
31	32	23	60	52	112	26	105	33	31	22	46	32	90	141	8	23	42	34	49	39	7	19	-139	-25	10	1	-47	28	-140	-59	-25	-42	69	-33	143	65	36	44	30	50	31	40	32	36	45	41	552	57	416
33	34	26	56	51	118	19	105	37	31	37	45	32	95	153	11	34	39	44	46	37	-4	21	-144	-22	14	9	-47	34	-145	-60	-28	-51	73	-34	148	72	38	38	31	43	33	40	34	31	35	39	674	54	489
27	36	25	58	44	109	21	102	26	26	34	47	31	108	150	14	30	40	41	51	39	-14	21	-139	-24	14	12	-41	25	-152	-58	-29	-44	77	-32	149	71	34	45	28	41	38	34	31	30	31	44	739	64	550
28	36	26	72	52	109	19	110	38	33	27	57	31	127	148	12	26	43	34	52	39	0	16	-132	-29	9	13	-31	37	-146	-72	-34	-44	69	-38	151	68	48	42	30	43	33	38	36	34	34	36	771	83	555
34	33	34	84	48	115	25	104	35	27	31	39	35	146	152	16	34	38	31	50	27	-6	22	-146	-21	18	16	-35	39	-150	-61	-24	-37	69	-42	149	74	38	32	31	39	34	41	40	30	28	39	809	100	550
35	37	30	103	47	110	30	99	35	25	33	42	32	164	170	10	32	27	29	47	35	-15	20	-136	-36	13	12	-46	24	-150	-67	-24	-34	65	-31	157	64	40	41	22	44	42	40	34	34	26	39	742	137	516
30	43	31	132	40	113	26	111	35	29	34	48	32	185	141	17	30	39	33	48	36	-14	23	-142	-31	19	8	-40	29	-142	-63	-28	-40	69	-41	143	62	40	44	37	41	33	45	30	38	19	38	684	176	469
38	50	46	154	46	103	29	105	31	27	32	43	38	204	173	12	29	40	39	46	36	-13	24	-138	-25	16	13	-57	34	-139	-54	-30	-42	66	-33	161	66	35	33	30	35	40	45	34	41	21	45	593	226	390
40	51	46	177	37	105	33	107	28	25	38	41	33	190	135	10	30	34	37	41	35	-5	15	-136	-23	12	13	-42	30	-149	-57	-24	-36	65	-26	154	61	39	42	35	40	34	37	27	36	17	41	460	260	329
47	47	66	209	40	115	39	113	32	23	35	45	22	206	149	12	30	42	31	45	36	-11	19	-141	-22	10	12	-42	34	-142	-67	-33	-39	62	-24	151	77	39	37	28	46	46	35	21	47	29	49	367	306	236
61	46	77	237	39	115	35	130	29	28	34	45	27	186	159	10	26	41	40	47	38	-3	15	-134	-22	12	13	-42	33	-146	-67	-26	-32	65	-33	140	60	35	44	33	44	36	40	32	30	18	49	283	344	180
85	43	101	256	35	113	36	127	40	25	32	41	23	171	146	15	29	40	35	52	34	-8	17	-145	-24	9	15	-40	27	-149	-62	-29	-40	63	-41	153	62	39	39	36	46	36	37	36	43	24	42	192	366	142
95	46	120	256	35	113	31	130	49	23	33	42	27	158	161	11	25	40	31	48	30	-7	28	-144	-27	17	11	-50	33	-145	-63	-26	-38	73	-40	159	63	41	46	39	47	41	35	30	49	28	47	142	376	97
115	44	156	257	30	116	29	161	58	29	32	47	29	143	156	15	29	43	39	49	36	5	17	-132	-23	11	11	-39	23	-158	-62	-21	-35	76	-39	146	65	39	38	39	39	35	45	28	37	25	52	99	372	77
118	47	172	238	38	118	34	168	69	31	28	47	22	125	161	10	31	37	45	44	35	-5	18	-133	-24	18	15	-44	32	-151	-80	-23	-40	64	-43	152	62	39	35	47	40	33	41	28	41	29	37	75	359	59
122	60	181	218	34	111	31	181	82	25	25	36	22	101	145	5	23	40	32	51	34	5	18	-137	-22	11	13	-48	34	-153	-69	-23	-35	73	-37	156	56	44	36	57	36	46	46	30	36	28	36	62	291	44
137	72	204	200	29	115	28	188	97	33	35	37	24	96	149	12	29	38	36	44	43	-12	22	-135	-25	17	13	-42	30	-148	-65	-26	-44	56	-34	142	66	38	39	59	38	44	45	30	33	18	37	55	270	45
126	93	203	179	31	110	28	186	111	36	34	48	28	74	146	12	32	39	33	54	33	-8	12	-131	-25	19	16	-47	30	-144	-65	-25	-40	64	-40	154	62	35	42	63	36	41	52	31	31	28	42	53	214	41
129	136	208	165	34	113	16	188	127	36	23	41	24	62	138	13	34	42	36	46	33	-7	24	-137	-21	14	14	-44	32	-149	-63	-31	-39	67	-36	144	64	46	42	82	40	42	45	30	37	22	37	50	173	48
112	165	178	140	35	102	27	190	165	31	26	45	32	67	150	11	30	36	32	40	32	-3	17	-140	-25	14	16	-56	36	-140	-60	-32	-36	62	-33	155	63	43	39	75	39	30	41	37	34	24	34	56	129	55
107	215	167	136	32	113	20	181	146	36	26	42	25	67	147	16	24	38	36	49	32	-2	17	-142	-33	18	10	-38	31	-149	-61	-34	-29	74	-20	153	64	44	37	78	44	38	42	31	34	26	36	52	94	55
95	292	139	121	37	112	16	171	149	41	34	48	32	61	148	13	25	37	26	47	35	-6	18	-131	-19	12	9	-42	34	-151	-50	-29	-40	69	-48	146	62	42	48	82	33	43	46	34	39	30	39	63	70	56
87	381	138	106	45	119	19	153	136	36	37	38	18	62	140	10	33	40	39	46	34	-2	17	-133	-21	18	17	-43	31	-156	-61	-30	-36	61	-32	151	71	39	47	71	29	29	38	26	40	25	35	58	61	67
78	442	107	107	29	120	22	142	124	41	41	48	26	68	140	10	27	36	35	53	36	0	17	-142	-22	16	13	-51	28	-146	-64	-20	-44	70	-39	153	63	41	43	84	43	40	30	30	42	23	39	76	58	62
64	495	101	84	37	116	19	133	124	24	36	42	18	64	159	10	33	36	43	47	35	0	16	-139	-15	11	12	-50	27	-143	-55	-21	-38	66	-31	136	55	35	44	70	39	29	39	16	40	23	38	82	46	62
61	534	90	82	37	117	22	110	96	29	40	47	26	70	146	10	28	32	36	44	37	-7	29	-143	-16	21	12	-45	28	-150	-60	-28	-39	68	-31	136	72	46	37	60	32	33	42	28	40	20	48	85	41	71
61	552	82	80	36	118	23	108	81	25	47	49	29	67	133	12	29	36	35	47	33	0	27	-131	-22	17	15	-53	28	-153	-62	-26	-44	77	-26	147	66	48	36	56	30	37	44	31	39	30	43	86	45	65
55	535	61	78	38	120	26	100	71	29	40	45	36	70	138	15	30	37	43	53	27	-3	25	-144	-22	13	8	-40	34	-139	-49	-20	-44	57	-32	135	58	44	31	62	33	36	36	30	44	15	50	78	32	67
50	507	54	64	37	122	22	101	63	25	39	46	34	72	135	10	35	33	40	51	34	-9	13	-141	-27	12	12	-44	29	-156	-69	-19	-36	59	-31	156	65	40	36	53	39	55	46	35	48	30	49	76	49	71
44	429	55	62	36	122	24	95	48	28	40	44	37	76	132	11	25	40	32	48	36	-9	16	-141	-19	18	19	-52	25	-148	-64	-26	-43	64	-44	151	62	41	39	52	35	30	32	33	52	23	59	77	49	68
43	398	50	62	41	130	30	88	43	27	45	38	23	70	142	12	25	41	33	52	35	-5	21	-146	-25	16	16	-55	29	-148	-59	-19	-39	63	-43	153	58	43	38	38	37	49	42	22	59	23	59	77	48	63
36	346	39	55	40	132	27	89	42	26	52	46	32	77	138	18	31	38	34	44	29	0	16	-142	-23	20	15	-48	24	-149	-64	-27	-41	65	-40	145	66	37	41	43	37	35	36	26	56	32	67	65	49	67
34	305	37	58	39	127	26	85	33	24	47	53	35	79	136	13	35	39	30	42	38	-1	19	-146	-24	17	11	-40	32	-152	-60	-21	-48	61	-32	143	68	38	45	43	41	36	39	31	72	25	72	70	58	63
40	283	34	62	35	140	27	90	34	23	49	42	34	76	145	11	29	30	39	43	26	2	24	-138	-27	18	14	-48	29	-147	-70	-26	-43	70	-34	144	61	38	42	36	31	41	40	25	71	39	74	74	50	70
33	234	30	55	39	139	29	81	34	27	60	46	31	70	130	10	36	40	34	53	33	5	10	-145	-23	12	11	-39	28	-149	-67	-25	-46	71	-33	141	62	44	41	37	43	33	35	20	65	32	73	67	55	63
34	214	35	56	50	141	21	87	36	22	47	44	35	69	148	14	34	41	30	44	36	15	22	-139	-21	10	12	-48	30	-155	-59	-18	-43	70	-44	148	58	42	40	32	38	35	40	24	59	37	64	57	64	55
26	180	30	59	57	143	22	83	34	29	46	41	31	72	125	9	34	37	34	43	33	19	16	-146	-21	18	12	-48	32	-155	-61	-27	-34	68	-36	148	67	43	39	29	45	44	42	30	70	38	71	61	58	47
29	170	29	54	67	132	18	80	41	28	44	39	28	76	134	6	31	37	25	42	36	34	17	-146	-25	17	12	-43	33	-152	-76	-26	-46	66	-45	146	66	37	41	30	49	42	33	28	53	38	61	46	57	62
28	142	28	57	76	131	19	81	34	19	40	42	34	81	129	8	25	39	34	48	34	43	20	-140	-20	17	10	-47	37	-141	-61	-23	-37	65	-34	137	62	38	33	27	62	43	45	32	53	48	52	65	57	52
33	120	28	59	79	130	24	99	36	29	40	43	24	99	127	13	30	31	39	44	32	47	27	-141	-22	19	13	-51	30	-142	-69	-27	-41	72	-39	156	72	41	35	31	66	35	38	40	49	49	51	68	52	56
32	102	38	56	92	126	18	83	36	29	44	42	30	121	138	13	32	37	29	46	32	60	16	-136	-30	8	14	-51	30	-147	-65	-32	-48	73	-34	151	64	43	44	28	68	37	41	33	44	37	49	68	52	66
30	91	31	59	106	123	21	88	35	25	37	38	29	161	128	12	34	38	37	45	33	73	16	-137	-23	9	11	-53	26	-137	-70	-31	-36	62	-38	143	67	42	47	30	73	44	45	33	50	32	52	76	53	73
24	77	36	74	98	123	25	87	35	32	38	33	20	199	122	14	32	33	27	51	35	73	20	-136	-21	16	11	-43	30	-148	-69	-21	-29	66	-25	148	61	44	40	29	77	47	37	36	49	32	46	91	46	92
27	72	36	77	101	119	26	87	48	26	33	41	29	263	122	17	34	32	36	45	34	102	18	-135	-24	20	11	-46	35	-149	-73	-28	-42	76	-39	145	64	43	40	22	77	39	42	32	46	35	51	96	52	95
27	74	39	81	91	114	37	73	44	22	38	40	21	347	129	16	24	35	38	48	43	104	19	-138	-24	17	5	-47	35	-146	-70	-33	-36	73	-29	151	61	37	38	33	87	46	44	46	42	32	49	136	49	115
26	63	39	97	94	113	27	84	37	29	37	41	18	406	138	10	26	39	41	44	40	101	16	-153	-27	12	10	-54	32	-147	-65	-17	-38	67	-38	139	71	39	42	31	87	44	50	46	49	31	50	154	49	130
33	56	46	100	77	119	39	82	33	27	34	40	19	514	124	5	31	45	35	47	35	98	17	-150	-25	19	15	-51	32	-136	-63	-28	-37	61	-39	157	64	45	49	32	82	54	37	49	49	30	61	179	48	145
42	60	46	106	82	116	51	71	34	26	29	45	27	537	125	7	31	40	40	43	32	107	19	-133	-24	19	13	-39	24	-140	-65	-23	-38	61	-34	149	68	40	38	35	86	67	58	58	55	32	59	179	45	137
45	58	50	113	70	113	58	79	40	28	44	37	26	585	116	10	28	45	41	48	27	102	19	-135	-24	22	19	-47	27	-152	-58	-27	-49	73	-34	142	64	41	41	35	73	69	54	66	56	26	65	189	52	144
50	49	57	113	60	115	62	79	33	32	33	38	30	616	122	9	32	34	41	47	35	99	18	-129	-29	19	11	-43	34	-147	-68	-18	-37	65	-39	143	66	42	33	33	83	88	48	70	57	27	59	188	59	146
46	55	64	111	49	128	60	84	26	37	24	43	26	577	111	10	31	37	34	56	34	99	21	-136	-27	21	12	-45	25	-144	-67	-31	-38	60	-38	157	67	45	48	31	89	95	56	68	63	25	67	182	62	141
54	56	75	118	48	126	75	76	34	26	24	40	24	528	112	12	27	40	33	52	43	86	17	-138	-18	15	7	-39	31	-145	-63	-19	-42	68	-42	149	62	40	42	34	87	109	64	76	68	37	65	181	61	139
66	71	74	102	40	118	82	77	34	37	34	45	25	479	127	8	33	35	37	44	34	97	17	-146	-20	12	16	-35	33	-154	-63	-24	-35	67	-45	158	62	45	34	38	91	125	56	79	72	34	72	159	71	118
58	78	83	96	34	109	76	81	36	35	37	40	24	415	120	13	36	38	35	53	46	88	17	-137	-23	17	9	-40	27	-147	-62	-18	-37	69	-44	156	65	40	38	35	98	127	54	96	59	33	79	134	84	106
62	75	81	89	34	115	82	73	42	39	30	45	25	338	121	13	33	42	43	51	29	99	22	-137	-21	23	15	-42	37	-150	-77	-21	-41	66	-38	149	65	53	39	40	96	129	66	89	59	44	64	127	83	98
57	79	79	87	35	112	79	84	45	39	34	45	28	249	123	18	23	39	32	40	38	90	21	-140	-16	16	14	-47	33	-141	-63	-21	-44	62	-33	153	59	47	38	41	114	126	65	91	56	45	59	114	98	96
51	94	79	86	37	118	65	84	31	48	44	45	26	201	123	7	20	38	39	42	39	88	21	-147	-25	19	11	-45	32	-144	-66	-25	-42	58	-36	150	67	42	36	42	111	138	71	86	58	37	64	109	116	85
54	108	70	68	42	109	56	86	30	58	40	43	19	157	121	15	37	31	34	59	37	78	20	-134	-22	12	13	-49	32	-152	-64	-34	-31	69	-41	152	61	46	43	48	130	132	70	91	55	39	52	100	113	88
53	133	66	81	42	111	48	98	37	63	46	39	20	126	120	7	27	40	39	48	38	64	10	-150	-19	17	10	-48	33	-156	-64	-22	-35	58	-34	148	62	47	34	41	149	131	79	99	43	39	53	109	105	87
54	153	48	67	30	126	42	93	41	68	48	42	18	103	120	13	25	30	36	46	38	51	19	-132	-28	14	9	-47	39	-150	-63	-23	-34	67	-41	147	64	48	44	40	154	139	79	106	44	43	42	119	99	98
43	167	48	82	46	117	41	81	47	66	51	44	20	92	118	13	27	39	37	44	41	54	11	-137	-20	17	11	-48	34	-146	-65	-32	-40	74	-39	148	69	40	38	41	156	125	111	101	40	39	44	121	97	103
31	183	46	104	45	119	30	85	51	75	45	54	20	83	109	12	21	37	37	39	37	35	23	-138	-20	13	11	-49	30	-150	-63	-24	-32	70	-46	148	67	42	36	40	170	128	122	106	41	31	46	136	89	117
42	199	41	127	40	117	24	96	57	71	52	45	27	73	112	5	27	32	31	46	38	42	27	-144	-29	18	8	-47	34	-151	-72	-28	-41	69	-36	146	67	43	36	34	185	135	125	112	42	32	51	154	72	119
38	203	47	167	39	121	25	92	50	70	52	41	24	77	111	12	29	41	40	47	41	44	19	-150	-27	13	12	-54	30	-148	-54	-29	-39	73	-40	155	64	48	37	35	186	134	147	111	39	32	50	174	71	135
40	208	47	215	36	122	23	89	59	62	58	34	26	77	125	11	32	44	37	53	35	41	19	-132	-25	14	11	-52	30	-146	-68	-33	-50	63	-39	145	61	49	44	34	189	140	144	127	49	24	51	189	70	142
50	194	57	271	40	114	28	92	60	49	49	36	33	82	101	13	30	46	36	48	38	46	18	-141	-22	14	13	-54	29	-134	-69	-37	-40	69	-41	150	67	57	33	44	177	147	161	119	47	29	62	187	64	147
58	182	75	322	35	119	21	89	57	44	39	44	33	82	105	14	24	37	35	55	36	52	14	-137	-33	17	9	-46	25	-157	-72	-26	-46	66	-31	145	63	56	46	31	173	150	168	155	61	21	57	199	72	152
75	154	112	364	33	105	21	79	57	48	46	40	48	85	111	6	38	35	41	37	37	90	14	-145	-25	15	15	-44	31	-155	-60	-24	-45	66	-42	155	59	53	36	32	164	155	184	140	74	30	81	185	76	146
98	138	147	388	34	107	19	88	59	38	45	39	42	91	99	14	29	35	39	49	35	103	10	-142	-19	15	17	-46	20	-171	-76	-21	-34	75	-39	145	61	61	36	41	171	155	173	139	85	31	86	194	66	149
114	115	179	415	36	114	19	83	46	38	38	39	47	95	100	19	34	45	36	47	31	120	23	-133	-24	11	14	-40	23	-164	-66	-25	-43	77	-43	149	57	53	38	30	154	174	176	148	92	33	96	183	66	132
147	106	229	394	37	114	25	87	51	34	42	35	55	93	111	12	30	39	42	49	34	159	19	-143	-25	12	15	-41	32	-155	-57	-23	-44	61	-31	169	65	58	35	40	158	171	170	146	90	33	108	163	86	124
172	101	283	361	44	118	23	73	51	26	42	38	60	81	99	14	31	42	31	42	35	158	21	-143	-22	19	18	-50	28	-148	-65	-30	-30	69	-42	147	67	60	38	47	134	183	160	144	97	45	102	159	93	116
195	106	311	329	34	124	26	76	45	37	32	38	66	92	101	9	30	45	36	46	34	157	21	-153	-17	14	18	-49	28	-153	-75	-28	-51	57	-37	147	62	54	44	53	118	170	144	133	105	53	103	129	99	101
202	106	341	278	36	106	25	76	49	28	33	37	61	80	100	12	30	38	41	44	35	171	15	-152	-20	10	8	-46	27	-147	-64	-29	-36	54	-34	151	62	51	46	68	102	169	153	128	99	49	114	123	121	87
213	136	313	222	29	104	26	78	49	29	33	41	61	72	98	10	31	46	35	41	37	175	15	-140	-19	23	13	-41	23	-156	-57	-20	-43	58	-35	151	60	61	38	82	105	182	121	123	97	62	96	102	114	84
194	189	308	189	38	121	33	87	34	26	29	40	63	84	109	11	27	41	39	44	46	160	15	-147	-33	13	17	-50	34	-159	-67	-22	-35	69	-32	146	66	57	34	100	97	174	128	117	85	67	83	89	115	85
192	283	281	142	37	120	24	84	42	24	21	39	56	67	102	12	24	42	39	39	32	121	6	-138	-22	14	16	-42	33	-148	-61	-30	-36	61	-31	153	58	52	39	97	86	162	111	110	76	66	80	88	107	72
160	371	232	113	41	124	19	88	53	28	32	33	45	79	88	18	39	36	39	54	38	100	20	-139	-22	11	12	-54	26	-164	-68	-27	-37	73	-40	145	62	65	38	117	84	151	103	107	62	60	69	97	108	76
139	471	200	102	34	123	26	85	50	23	27	42	44	76	99	12	31	37	33	45	36	75	17	-143	-20	19	13	-44	31	-158	-61	-26	-52	62	-42	143	68	62	40	116	72	156	95	100	44	68	53	105	110	84
100	627	152	90	40	111	31	90	61	27	26	39	38	74	99	11	29	36	42	47	35	65	20	-145	-22	16	12	-48	31	-148	-60	-27	-46	69	-45	142	68	54	36	106	80	143	86	88	53	56	47	132	91	92
87	720	106	80	41	109	31	83	57	27	31	43	37	79	102	10	33	35	33	52	37	46	17	-152	-28	16	11	-49	20	-145	-69	-27	-42	66	-35	150	65	57	33	105	90	125	76	86	50	53	43	156	84	123
74	820	93	73	44	118	20	76	53	28	32	39	31	82	101	9	36	35	24	45	37	33	22	-141	-18	18	15	-56	30	-150	-62	-20	-46	66	-38	137	65	59	40	91	75	130	61	76	41	51	45	187	80	158
60	903	65	69	38	121	23	85	57	28	39	40	32	76	88	11	34	39	35	51	30	7	13	-149	-17	15	11	-43	25	-163	-58	-24	-37	69	-41	144	64	59	33	84	78	126	73	73	39	39	40	231	77	184
57	900	68	74	50	120	23	77	48	28	41	33	23	87	107	14	38	33	38	52	30	12	25	-146	-29	18	12	-40	33	-149	-65	-29	-31	67	-39	140	58	54	38	68	90	116	64	74	30	34	37	286	72	213
51	850	50	68	47	112	22	70	58	28	38	32	30	85	94	13	30	38	34	58	31	11	17	-143	-26	18	11	-50	32	-152	-61	-27	-39	73	-38	143	64	54	39	65	95	104	64	67	35	32	40	297	57	238
46	768	45	73	50	109	20	74	48	21	37	38	31	89	102	13	27	38	34	41	31	0	21	-135	-20	19	7	-45	35	-148	-67	-29	-40	56	-36	146	69	50	37	50	115	107	68	74	27	24	31	326	64	256
45	665	39	69	47	112	27	75	50	26	29	34	24	101	90	12	31	33	30	44	40	9	22	-149	-21	20	14	-50	30	-153	-67	-23	-43	74	-29	154	66	46	39	40	114	98	71	66	30	24	37	363	68	264
39	509	38	84	46	116	23	64	55	28	36	37	29	110	96	16	32	32	39	48	30	-5	18	-145	-20	14	10	-45	36	-155	-67	-22	-41	65	-42	150	62	49	37	44	129	97	76	64	32	26	35	356	67	258
40	406	48	80	41	110	21	65	44	26	39	39	32	123	99	6	20	41	41	49	45	0	17	-146	-20	13	10	-52	26	-145	-60	-27	-35	63	-34	148	62	53	38	32	146	103	85	76	32	21	26	345	81	247
38	299	39	88	44	114	28	70	44	18	32	45	36	135	82	9	27	43	38	48	32	11	14	-141	-30	14	8	-38	31	-154	-57	-28	-38	66	-39	147	74	53	41	31	171	108	93	65	35	26	30	309	90	220
34	228	47	97	46	111	25	76	32	25	32	43	28	158	98	12	37	37	39	49	35	-3	24	-132	-20	18	8	-46	35	-157	-56	-18	-41	76	-37	147	66	45	42	36	173	107	102	83	30	21	34	274	104	186
34	183	42	112	47	123	35	68	42	22	27	39	22	156	79	11	28	42	44	44	37	7	18	-146	-23	17	13	-50	30	-147	-61	-24	-35	72	-41	146	74	56	31	35	194	96	125	90	31	18	33	221	120	164
46	146	42	118	47	111	29	74	36	26	42	44	31	172	98	15	27	39	32	46	28	-14	16	-138	-16	20	12	-43	26	-144	-66	-21	-43	75	-39	142	60	51	34	42	195	93	137	100	30	20	39	176	144	136
54	131	44	141	43	116	31	76	39	30	36	39	29	168	91	13	27	36	38	42	33	0	17	-150	-23	18	11	-36	23	-149	-73	-28	-40	73	-37	147	68	57	43	28	207	110	158	115	35	19	37	141	169	101
47	102	56	144	44	124	36	70	31	32	39	47	34	166	95	9	32	42	38	49	37	4	24	-141	-18	14	7	-37	27	-158	-68	-24	-36	77	-42	145	73	53	30	31	195	111	173	119	44	16	35	117	173	91
60	110	70	159	45	123	28	81	45	30	38	61	24	158	92	12	38	31	41	42	34	8	24	-150	-19	15	19	-41	33	-145	-54	-23	-40	73	-36	140	63	50	39	30	175	131	188	133	40	14	42	89	182	70
70	94	75	169	42	121	37	76	39	27	52	60	27	156	107	12	35	43	35	48	37	6	21	-143	-24	21	14	-51	32	-146	-58	-18	-54	74	-35	147	69	50	46	36	163	136	195	152	32	26	41	77	189	58
63	94	92	164	42	126	35	90	45	33	56	55	21	141	106	12	27	36	25	47	33	12	19	-138	-22	18	14	-36	32	-148	-66	-17	-41	81	-33	149	75	50	43	42	144	138	189	144	42	13	39	64	176	59
70	91	93	176	36	116	39	92	42	31	69	61	22	145	110	13	28	42	34	49	28	19	25	-146	-21	12	14	-55	32	-150	-64	-13	-41	68	-40	143	66	51	37	42	131	167	190	153	34	19	40	42	162	50
73	83	112	178	44	124	32	86	56	38	74	58	29	140	111	9	24	42	39	49	35	17	23	-142	-20	17	14	-46	32	-147	-63	-14	-43	74	-34	148	74	53	44	32	105	165	189	155	33	20	42	46	144	46
69	91	109	198	46	121	27	92	53	26	86	58	34	138	113	16	36	45	39	44	33	29	16	-146	-25	20	13	-49	40	-139	-71	-15	-34	69	-41	140	68	57	48	48	93	173	169	147	30	19	44	45	123	50
80	119	110	185	45	104	38	107	58	36	96	64	19	134	111	19	32	39	38	53	26	30	21	-147	-25	15	14	-55	33	-139	-57	-7	-54	70	-44	138	60	46	47	44	93	166	152	126	37	28	49	49	108	39
85	111	124	189	46	107	33	94	66	29	104	57	23	129	108	17	42	39	42	42	30	55	24	-148	-22	11	6	-42	32	-133	-64	-13	-43	66	-39	153	64	51	38	47	85	174	140	128	38	20	45	43	88	52
96	159	137	179	44	111	32	101	76	37	104	55	33	131	108	18	33	42	35	48	30	83	22	-153	-28	19	11	-41	27	-138	-61	-7	-42	78	-39	148	63	51	39	46	74	176	112	106	56	25	66	35	75	42
90	170	132	185	41	111	26	96	75	38	122	52	25	135	99	8	32	43	30	44	34	105	16	-155	-29	20	13	-48	28	-131	-56	-11	-42	78	-43	143	61	56	38	54	76	159	90	102	61	21	73	48	67	54
82	199	134	162	47	111	31	90	76	27	107	42	25	155	106	12	32	45	30	45	33	165	11	-140	-29	18	5	-44	29	-123	-63	-10	-41	80	-31	149	58	56	42	55	73	143	93	90	86	22	88	57	38	42
90	244	125	155	40	106	24	87	83	29	100	43	25	162	96	11	26	34	35	48	31	233	11	-144	-31	14	12	-51	24	-133	-62	-16	-44	76	-37	148	66	53	44	60	74	142	81	81	116	31	113	54	44	47
84	280	142	136	47	111	28	84	81	30	101	40	18	169	94	14	25	48	34	46	43	308	24	-142	-29	14	14	-42	27	-113	-65	-13	-39	72	-38	148	62	50	47	57	78	131	64	72	138	34	143	54	35	51
83	307	127	126	44	112	37	70	73	37	88	41	21	175	85	10	33	40	41	54	38	385	20	-153	-20	11	14	-50	33	-123	-67	-9	-44	76	-29	138	60	56	43	58	74	111	75	71	180	34	155	60	37	55
95	324	133	111	44	107	32	78	64	36	73	37	22	187	80	9	31	45	36	57	37	477	14	-146	-29	9	12	-50	30	-138	-65	-7	-36	79	-38	154	67	67	45	60	80	105	59	69	205	38	200	60	34	62
73	356	108	101	50	116	28	60	73	39	64	39	26	165	80	9	29	35	32	49	37	533	16	-145	-27	11	10	-47	27	-123	-57	-5	-36	80	-40	147	64	63	42	60	70	92	57	61	220	48	216	64	35	58
67	359	92	92	43	123	27	64	49	32	65	38	30	170	83	7	28	46	37	52	29	605	22	-149	-19	16	11	-51	25	-126	-60	-11	-41	72	-43	139	64	67	39	57	72	96	64	64	231	65	238	60	36	63
74	399	83	76	50	115	34	66	45	30	44	40	30	160	84	13	30	40	36	42	30	614	16	-145	-31	16	20	-47	40	-124	-70	-2	-37	66	-33	145	57	70	44	61	80	84	59	66	250	75	242	72	33	58
64	400	83	71	40	109	33	59	36	32	46	38	32	156	91	8	33	34	34	49	41	642	26	-143	-17	15	8	-43	29	-130	-74	-5	-43	73	-43	142	64	71	46	62	71	102	73	59	236	107	258	75	37	62
52	395	63	62	38	121	31	58	40	38	43	36	25	144	80	15	30	33	38	43	36	604	20	-145	-22	10	6	-51	33	-124	-71	-10	-32	79	-27	151	74	86	39	59	75	93	81	65	234	117	247	84	43	73
52	373	54	72	38	122	33	57	44	32	33	37	27	121	75	3	34	37	40	50	36	528	16	-148	-27	15	8	-60	34	-125	-69	1	-45	79	-42	156	66	73	35	53	75	72	71	63	217	135	229	72	43	66
39	395	45	72	32	128	31	56	35	28	33	40	24	130	70	10	31	38	30	50	39	454	15	-147	-35	23	20	-42	32	-129	-66	-6	-35	76	-37	140	64	85	37	53	77	84	67	65	201	154	203	95	36	83
38	369	50	72	40	135	29	42	35	34	35	40	32	102	80	12	34	35	39	47	41	384	19	-138	-32	11	16	-49	35	-125	-69	-1	-36	78	-37	137	63	82	42	50	84	93	84	62	175	165	179	118	45	93
36	345	37	78	44	125	35	58	30	39	34	36	30	100	80	13	37	38	38	45	35	305	19	-133	-22	14	17	-44	20	-142	-64	-11	-44	84	-36	134	60	78	41	45	73	86	80	64	156	156	169	153	50	116
34	318	46	78	51	124	32	55	32	37	28	33	37	105	76	5	27	48	40	46	35	227	18	-144	-19	17	12	-55	26	-132	-69	0	-35	86	-38	131	63	84	38	41	70	98	72	65	152	147	152	196	44	164
41	283	33	71	44	123	23	58	33	37	30	35	30	104	76	16	27	46	39	47	36	133	17	-144	-24	10	19	-50	26	-132	-58	0	-43	85	-46	147	72	89	44	31	64	90	74	75	116	151	122	293	42	219
36	252	40	75	48	126	25	48	35	32	32	35	31	99	78	8	28	40	29	42	41	94	24	-157	-19	17	18	-51	29	-142	-75	-7	-41	84	-40	144	72	77	37	36	60	91	70	69	114	121	120	398	54	296
37	204	38	81	46	126	21	57	35	30	39	39	27	93	73	10	29	42	36	51	37	60	17	-142	-15	16	13	-44	27	-139	-74	-13	-47	81	-37	157	60	73	52	31	76	87	73	73	98	124	98	515	42	382
40	176	48	95	55	119	30	55	32	36	35	38	31	95	79	10	30	37	45	51	41	40	21	-152	-21	24	15	-32	34	-146	-63	-4	-34	81	-40	149	67	80	37	34	87	95	76	75	82	89	91	643	46	487
38	138	47	97	63	122	27	52	28	39	33	39	32	111	79	16	29	43	37	48	40	9	16	-146	-19	16	7	-36	19	-144	-67	-5	-40	76	-42	141	64	76	48	35	91	106	85	69	72	79	77	781	57	563
43	121	52	103	63	109	23	46	33	36	37	35	27	114	67	4	28	36	40	47	29	8	18	-142	-25	15	15	-47	32	-142	-68	-8	-37	71	-29	149	65	69	39	24	107	87	70	70	64	80	64	885	63	641
48	97	55	110	67	120	22	55	28	37	34	42	22	142	75	14	32	41	33	52	41	0	20	-140	-22	12	14	-39	30	-149	-66	-12	-34	74	-38	149	67	80	45	30	130	82	77	65	57	70	67	1010	67	700
41	98	55	99	64	115	29	53	28	35	33	44	24	168	67	10	25	38	33	46	44	5	19	-150	-26	14	13	-36	35	-139	-66	-18	-40	81	-36	143	75	75	38	35	165	85	80	65	47	56	55	1025	85	721
42	81	69	107	64	117	31	56	32	27	38	32	28	177	65	10	31	40	28	45	35	6	19	-148	-21	13	11	-46	31	-131	-72	-12	-45	88	-42	140	70	67	37	33	194	103	77	47	50	51	58	1001	91	723
55	83	62	110	59	112	28	60	30	29	32	33	37	208	73	14	29	38	40	45	38	3	11	-147	-14	12	17	-46	28	-125	-63	-10	-42	74	-25	143	73	76	36	36	260	87	104	70	49	46	48	984	128	678
52	85	67	98	55	114	26	58	28	33	33	38	35	221	76	14	31	35	33	51	43	3	25	-147	-32	14	11	-50	32	-132	-70	-11	-35	73	-36	144	76	78	45	31	325	88	121	67	45	39	42	884	173	629
60	98	76	105	56	106	28	62	27	27	35	35	30	256	81	17	37	38	32	54	39	20	26	-153	-20	19	8	-41	26	-113	-64	-15	-42	79	-35	137	80	73	42	34	387	82	162	89	44	33	48	786	219	546
51	91	72	106	48	117	26	67	43	25	36	37	25	265	76	16	36	41	28	53	37	14	20	-149	-23	18	7	-44	29	-118	-75	0	-37	83	-38	139	66	74	46	37	470	81	214	108	38	43	41	698	280	463
52	107	77	100	53	112	28	62	43	31	30	33	27	283	71	10	33	30	46	44	36	15	16	-142	-33	10	13	-46	30	-120	-67	-6	-42	77	-37	136	83	67	50	47	506	96	251	129	43	39	37	599	347	416
56	124	68	94	43	110	35	63	49	32	28	41	24	275	77	9	39	37	40	47	37	41	32	-142	-21	18	10	-64	32	-111	-55	-6	-42	79	-47	147	72	70	42	36	529	96	336	171	36	30	41	531	409	369
52	130	69	103	39	117	41	61	42	25	39	36	32	266	59	14	34	38	49	51	37	26	25	-143	-24	11	11	-41	22	-112	-62	-5	-42	83	-45	144	69	65	43	34	542	117	422	209	40	22	45	445	445	307
48	149	76	102	34	121	44	78	36	28	34	37	24	254	71	22	35	36	35	45	25	39	22	-147	-27	8	14	-41	33	-103	-69	-1	-47	79	-27	137	75	64	45	36	535	146	487	242	38	26	41	377	462	288
52	170	62	91	35	113	41	82	43	26	27	32	30	214	72	9	29	37	34	58	37	33	22	-145	-30	21	10	-49	24	-121	-59	-13	-47	84	-44	142	84	65	39	40	474	171	541	307	39	19	48	332	478	243
54	165	64	86	30	116	40	97	46	32	37	40	45	196	75	12	31	37	38	55	38	39	18	-156	-22	20	15	-42	34	-117	-71	-10	-41	81	-37	151	66	73	51	45	425	212	586	335	53	22	46	302	459	228
53	167	60	93	38	114	42	107	53	42	42	37	31	182	66	10	33	43	30	51	32	29	15	-150	-15	14	8	-50	31	-120	-59	-2	-45	88	-43	151	71	75	50	42	346	261	599	367	54	32	51	252	437	184
44	195	70	87	35	110	39	129	63	42	32	42	25	145	70	17	31	39	34	50	33	44	18	-149	-23	16	20	-52	26	-124	-60	-2	-42	83	-40	142	67	76	45	41	281	310	589	388	53	25	58	206	400	161
52	184	63	96	35	116	35	146	76	39	45	39	28	114	76	14	27	30	36	42	38	40	18	-148	-24	14	20	-50	28	-144	-75	-6	-44	87	-37	139	71	77	44	39	234	338	545	378	67	24	59	185	364	128
55	194	66	85	37	112	32	156	103	42	38	40	37	98	73	15	28	40	46	49	41	40	21	-144	-24	15	12	-44	35	-142	-60	1	-44	93	-38	146	81	69	53	30	177	372	486	362	60	26	59	168	315	111
47	204	56	89	34	111	30	168	117	43	42	40	32	77	69	8	30	33	36	57	40	39	24	-138	-25	13	8	-38	25	-133	-70	1	-37	79	-43	155	70	76	53	42	138	399	415	339	75	28	59	127	278	104
48	183	55	100	33	114	25	182	139	55	48	35	28	78	75	12	33	40	35	48	33	28	18	-136	-24	20	8	-55	25	-153	-69	15	-36	80	-40	143	73	78	50	37	113	397	364	303	74	23	74	113	232	93
46	199	59	103	27	120	28	182	160	45	45	42	25	69	75	6	28	45	43	47	31	10	22	-142	-21	16	12	-52	28	-155	-65	13	-47	87	-33	140	66	65	51	42	86	374	270	242	77	34	77	106	204	88
36	185	66	98	37	112	27	193	189	52	53	44	35	67	64	13	31	48	29	49	24	22	15	-136	-23	11	15	-40	25	-144	-64	19	-36	84	-30	143	72	74	54	30	81	361	221	223	95	27	87	103	185	82
43	172	63	101	39	113	21	173	200	52	47	42	30	56	70	13	32	34	34	53	31	16	22	-141	-17	21	17	-40	33	-155	-72	18	-40	81	-29	137	73	59	47	35	67	312	166	161	96	34	92	109	153	74
54	156	63	103	37	112	13	162	199	44	50	41	23	68	67	10	29	40	33	55	29	13	20	-138	-29	13	10	-46	34	-156	-63	23	-33	85	-36	134	68	68	57	32	80	257	127	136	96	31	107	97	140	83
45	143	69	108	33	111	20	156	212	48	55	45	28	57	66	11	28	34	44	50	34	9	20	-142	-23	13	7	-32	34	-162	-76	32	-53	80	-34	149	65	77	44	33	72	218	104	96	114	44	103	89	119	65
47	137	67	111	46	112	17	140	206	54	41	38	29	60	71	12	37	40	36	52	38	10	15	-138	-26	12	7	-57	30	-155	-74	36	-43	82	-37	144	73	69	60	41	74	186	97	82	91	43	94	92	105	76
54	150	66	97	43	115	24	124	178	38	43	37	30	58	63	15	28	33	36	49	38	25	22	-145	-20	17	16	-51	32	-153	-71	40	-44	82	-40	137	64	58	55	41	79	150	84	77	99	61	97	87	85	79
57	136	68	109	37	121	18	115	157	34	47	37	27	60	74	6	21	40	40	45	30	25	19	-149	-21	14	6	-45	25	-149	-64	36	-40	89	-29	143	68	69	52	43	71	118	71	66	92	48	96	95	81	81
57	139	74	100	42	126	19	110	137	33	49	29	30	53	72	9	28	40	42	51	34	37	23	-149	-19	10	12	-42	30	-158	-66	43	-42	97	-33	150	84	61	49	37	80	95	83	54	91	63	92	107	75	88
52	146	75	105	37	122	19	97	120	39	44	40	40	74	63	10	30	34	45	46	36	49	17	-137	-26	17	14	-55	34	-151	-68	56	-38	81	-30	143	77	70	60	34	90	90	86	66	73	65	85	112	74	91
54	163	75	117	43	134	23	88	112	31	40	40	28	69	70	5	31	34	37	43	30	58	27	-147	-22	13	2	-49	30	-161	-77	51	-37	79	-39	147	75	65	49	37	84	84	87	64	66	52	81	128	63	91
55	156	67	118	45	130	22	78	98	32	43	35	31	69	66	16	35	39	31	46	40	79	24	-155	-33	18	7	-43	31	-152	-58	41	-47	83	-38	141	76	70	53	41	81	79	93	68	62	70	64	142	58	115
47	157	79	109	41	138	19	76	87	24	48	41	37	69	71	5	29	40	34	60	30	96	25	-156	-27	14	10	-40	37	-150	-63	52	-49	86	-41	135	70	60	54	31	89	79	99	60	66	60	69	152	57	117
60	168	79	110	42	145	23	63	79	19	44	34	39	78	73	11	31	35	38	51	33	121	16	-152	-20	10	15	-45	30	-155	-64	49	-39	79	-38	145	72	68	51	38	81	85	90	68	51	54	64	182	62	137
48	167	75	111	36	145	21	64	70	24	53	36	35	68	65	11	33	42	39	41	35	127	24	-151	-22	18	6	-46	36	-151	-67	40	-39	76	-34	141	59	60	52	33	66	73	85	69	59	61	49	207	66	171
53	180	73	106	45	150	20	59	58	32	46	46	38	67	70	11	31	38	36	48	36	121	21	-148	-23	19	5	-44	32	-157	-60	42	-42	81	-43	141	62	57	51	40	77	75	92	64	55	47	47	254	61	183
55	182	84	105	53	148	17	55	43	24	43	34	34	87	65	14	27	37	43	39	39	120	26	-151	-19	18	9	-40	28	-159	-65	54	-46	77	-35	142	64	72	53	33	63	84	84	67	67	40	70	289	65	212
62	159	83	95	63	143	16	59	45	25	40	33	34	92	65	12	36	33	47	44	35	126	12	-150	-24	12	16	-57	37	-144	-67	42	-42	80	-41	146	69	69	51	40	73	86	71	66	84	37	71	332	63	241
62	161	83	91	66	153	22	54	51	25	44	37	37	90	65	16	26	39	51	52	41	113	16	-128	-20	10	9	-39	39	-146	-81	41	-33	87	-37	140	61	72	46	37	65	90	82	60	105	34	107	349	68	251
59	160	70	86	71	149	22	50	47	30	51	43	35	102	61	17	24	45	41	51	33	83	23	-143	-28	12	9	-49	30	-155	-68	48	-42	85	-42	145	67	60	53	49	70	91	83	59	136	29	125	365	60	270
60	179	67	82	93	146	19	51	44	27	46	33	38	100	62	14	29	45	40	45	35	78	12	-150	-26	13	7	-54	29	-137	-62	48	-45	81	-46	138	67	75	51	48	78	84	71	59	178	38	181	348	75	282
64	184	60	75	112	126	22	56	45	27	47	35	30	122	62	18	33	42	32	57	35	70	17	-142	-24	14	16	-41	32	-120	-72	36	-34	88	-43	145	66	72	50	50	75	78	74	59	215	40	209	377	79	257
55	187	65	84	118	132	21	50	45	25	45	42	22	157	60	15	26	44	44	52	43	51	17	-142	-22	11	10	-55	30	-117	-62	45	-45	82	-42	138	74	54	55	47	80	78	71	56	263	34	278	336	87	250
48	184	62	80	128	127	25	60	39	23	41	36	23	224	65	8	36	36	36	59	40	54	13	-134	-20	22	10	-53	32	-97	-71	38	-46	91	-38	142	73	72	53	49	77	89	71	50	336	54	324	306	114	213
39	199	56	86	132	130	25	54	42	19	49	35	22	279	64	20	29	45	32	50	35	49	22	-132	-15	16	15	-48	35	-74	-77	42	-43	79	-41	138	66	65	49	43	75	68	72	60	366	64	356	264	121	192
45	211	58	86	133	121	27	50	38	29	43	39	27	344	54	17	28	41	34	50	34	40	18	-132	-15	20	5	-43	31	-49	-59	36	-44	92	-37	142	62	64	50	44	90	69	69	61	397	92	391	231	124	165
39	203	57	92	120	120	31	54	45	24	41	41	20	451	65	15	28	40	37	43	34	51	12	-139	-31	19	7	-43	27	-24	-74	41	-40	86	-32	144	74	58	56	40	85	67	85	60	404	119	401	209	162	152
44	214	53	110	113	126	39	51	43	25	44	39	24	542	59	13	26	42	40	51	31	60	13	-139	-18	21	9	-53	32	-13	-61	36	-44	90	-40	151	70	60	45	31	91	68	76	63	360	153	379	182	164	133
44	196	61	109	110	127	43	66	36	45	42	35	28	659	61	13	31	34	33	45	34	61	15	-131	-22	19	10	-56	29	5	-64	38	-44	93	-36	146	66	64	39	36	95	78	88	60	332	186	378	154	182	113
46	167	56	108	92	127	51	61	37	28	41	37	22	716	59	6	32	52	36	52	36	77	23	-129	-20	20	8	-45	34	22	-75	31	-39	84	-39	146	68	64	45	34	107	74	88	61	277	211	321	148	180	105
46	156	59	107	89	124	59	66	41	29	40	36	28	764	58	19	28	45	34	55	31	86	17	-124	-25	17	11	-51	33	5	-69	29	-47	94	-35	136	67	66	50	44	121	68	94	67	234	235	261	152	183	114
44	145	63	116	73	118	70	68	50	29	36	38	27	799	54	12	23	37	32	51	31	103	22	-135	-20	22	17	-48	37	8	-70	39	-44	102	-37	145	69	72	52	37	134	79	102	58	190	240	220	180	172	147
48	129	71	130	75	112	78	74	53	31	36	40	22	768	58	17	23	33	42	52	28	123	13	-129	-15	21	14	-40	31	-12	-70	33	-43	107	-48	127	65	82	47	38	143	67	109	73	145	247	160	235	148	175
44	138	65	139	61	116	100	76	54	27	43	36	16	734	61	9	28	40	37	53	34	147	26	-134	-24	13	16	-60	33	-21	-61	22	-40	112	-36	144	64	92	48	41	156	80	116	73	120	225	140	328	145	276
55	126	66	147	62	116	104	91	57	37	40	37	19	687	58	11	31	39	44	52	36	140	22	-139	-24	12	13	-48	35	-38	-58	31	-36	111	-36	145	68	96	49	30	149	70	143	85	96	204	95	472	136	364
65	133	69	155	61	113	98	75	63	35	43	50	19	590	59	11	33	44	37	56	34	144	20	-133	-22	16	18	-50	29	-85	-57	11	-40	118	-43	143	65	120	48	35	147	86	156	93	85	173	90	630	120	483
56	115	78	174	49	118	100	91	64	39	34	47	30	535	59	7	35	39	35	50	36	140	18	-130	-22	18	12	-54	32	-97	-60	27	-42	121	-37	140	61	135	52	37	172	87	156	89	68	140	78	840	98	658
67	126	77	183	56	126	104	82	83	44	48	49	26	461	55	7	22	34	38	49	35	147	17	-129	-22	14	8	-36	28	-115	-72	9	-29	111	-36	145	77	132	49	42	164	96	158	100	62	113	65	1072	85	818
65	135	95	195	41	123	90	82	79	60	45	47	19	372	57	19	31	46	36	46	36	126	18	-129	-12	21	12	-35	27	-124	-60	25	-41	123	-41	145	69	167	53	46	142	106	165	117	62	83	65	1306	76	949
63	144	110	200	39	125	68	82	75	69	57	50	26	323	59	12	32	34	36	58	32	114	22	-129	-22	20	15	-39	35	-141	-63	23	-49	107	-35	142	78	201	55	45	136	99	168	122	53	73	54	1457	75	1069
76	157	117	204	43	119	65	76	83	63	59	44	25	270	73	10	30	41	34	48	32	95	20	-128	-22	18	10	-43	33	-144	-75	26	-31	123	-36	146	70	208	65	42	135	104	173	113	56	55	63	1614	91	1140
76	172	125	203	44	117	62	76	79	82	61	38	16	233	68	8	30	33	36	54	34	76	26	-121	-21	15	9	-35	32	-148	-73	27	-34	120	-36	143	69	212	57	41	126	127	166	126	57	46	59	1666	114	1185
84	180	133	190	43	116	60	74	74	80	60	44	22	200	62	12	31	39	33	52	40	87	20	-126	-16	20	14	-38	24	-158	-69	18	-41	114	-37	137	65	228	58	41	117	119	164	123	60	36	58	1568	151	1115
97	183	132	188	33	114	50	62	72	95	67	44	26	168	69	7	30	34	44	52	32	71	24	-129	-22	18	11	-48	32	-155	-64	16	-41	116	-32	146	64	236	70	42	121	137	146	117	64	38	66	1459	181	1010
101	197	146	167	43	123	44	63	64	99	70	35	29	138	74	18	26	35	31	56	39	74	28	-122	-16	12	13	-43	30	-158	-74	9	-40	111	-29	133	75	244	65	52	131	125	136	105	66	34	75	1253	237	890
96	206	150	161	48	116	40	68	53	95	74	47	33	133	62	17	26	40	43	54	35	85	22	-128	-30	16	10	-43	31	-163	-67	17	-37	131	-29	145	62	259	67	53	115	132	135	103	78	35	81	1069	340	725
107	241	154	143	41	123	34	64	57	91	74	34	22	125	54	15	29	42	40	57	35	114	26	-134	-27	19	11	-51	27	-156	-73	15	-41	128	-33	143	64	254	62	52	131	112	140	98	89	40	82	844	453	572
95	269	126	135	37	121	40	59	50	82	64	32	27	105	56	13	32	32	32	45	34	132	16	-119	-15	17	9	-51	30	-159	-62	16	-47	124	-29	142	62	260	59	56	138	116	133	89	103	39	99	662	550	447
89	287	124	127	38	115	20	54	49	84	58	31	33	106	59	22	32	39	31	61	35	160	18	-135	-29	16	14	-53	23	-159	-55	11	-46	130	-28	147	78	274	68	61	147	115	140	89	119	38	117	493	647	346
81	344	125	132	34	123	26	61	46	76	57	39	29	92	49	12	34	40	40	57	39	192	20	-132	-4	13	11	-35	28	-165	-68	7	-44	130	-27	140	77	262	72	60	156	112	145	101	118	38	132	372	731	254
83	382	116	124	41	117	24	62	43	70	60	35	28	99	49	17	38	35	45	56	32	228	16	-129	-25	9	14	-49	33	-151	-69	18	-42	138	-16	148	74	287	79	71	141	108	137	101	128	50	131	293	762	208
79	419	112	137	37	130	20	64	39	66	43	32	40	91	54	15	23	39	36	50	43	252	22	-135	-24	20	9	-46	33	-153	-69	17	-52	139	-32	144	90	251	67	66	140	99	151	104	134	57	138	231	746	168
78	448	103	140	37	133	26	72	48	56	47	34	45	92	53	10	24	41	32	54	33	268	21	-138	-20	13	13	-47	22	-152	-58	17	-42	137	-29	138	95	259	71	56	144	94	158	95	142	54	152	206	714	149
72	463	101	161	45	131	21	84	49	44	45	31	51	96	44	14	25	37	43	50	36	249	25	-124	-26	20	8	-47	29	-143	-75	14	-49	145	-21	142	89	279	63	63	146	98	164	95	140	60	131	184	638	142
73	422	95	149	47	129	24	105	53	52	38	37	56	95	52	12	30	41	42	58	39	252	18	-140	-17	20	13	-41	30	-156	-62	13	-39	134	-35	140	92	257	66	63	131	99	167	106	142	71	147	177	552	136
69	418	90	158	55	130	23	133	63	50	31	31	68	106	50	10	28	40	38	51	31	224	24	-146	-20	17	14	-55	26	-143	-68	15	-48	142	-28	149	99	270	72	59	129	113	159	114	150	75	142	177	449	134
74	414	112	167	47	127	16	165	83	35	32	41	84	108	43	11	30	43	41	57	29	211	24	-138	-27	10	11	-48	26	-151	-65	20	-48	151	-25	149	117	271	68	53	117	101	157	110	156	77	160	180	351	126
70	372	110	164	57	128	18	199	103	41	26	39	69	105	55	13	26	42	41	45	33	180	25	-139	-13	12	13	-41	32	-145	-66	5	-40	138	-31	139	118	251	63	47	104	121	153	111	155	80	152	194	290	133
75	350	115	177	62	119	15	234	140	31	37	36	81	129	49	14	26	41	36	50	30	148	23	-143	-25	12	11	-40	28	-138	-68	4	-49	135	-29	139	116	246	72	40	104	111	154	118	151	82	159	225	213	153
78	319	108	170	56	127	20	254	189	35	27	40	80	123	58	14	25	42	35	52	30	107	18	-149	-23	7	8	-44	29	-140	-73	20	-41	126	-42	141	123	246	79	51	88	119	150	99	161	91	159	250	185	167
76	291	125	180	71	118	25	287	229	34	33	32	69	146	48	11	35	36	33	55	31	82	25	-132	-22	13	14	-47	20	-145	-71	35	-38	120	-34	138	132	213	78	51	75	118	123	101	147	88	149	294	137	190
84	276	133	185	63	122	23	281	259	29	39	39	71	153	52	17	30	48	32	56	32	51	18	-137	-17	19	14	-49	32	-152	-70	18	-40	130	-42	148	116	209	71	50	78	120	120	90	147	88	154	328	118	234
85	273	137	175	62	126	24	275	287	23	38	34	64	171	60	12	32	32	33	56	39	46	21	-148	-24	17	11	-36	34	-151	-61	32	-42	124	-39	141	134	198	74	56	73	109	119	88	139	91	160	383	115	277
92	263	145	199	50	116	24	226	304	28	30	30	59	209	44	8	25	36	41	50	35	22	23	-144	-23	13	15	-39	30	-159	-68	35	-42	133	-26	147	122	182	67	54	83	95	102	89	121	94	132	457	97	305
89	246	159	219	54	115	23	210	293	36	34	37	56	230	46	13	30	31	38	49	29	22	23	-144	-18	18	16	-43	24	-160	-63	52	-49	145	-38	126	126	169	78	51	79	93	102	69	117	95	127	489	90	322
89	262	140	228	48	124	31	177	275	28	29	30	48	243	49	19	27	46	37	54	35	8	17	-134	-16	15	11	-47	31	-158	-77	55	-41	136	-26	146	117	157	77	54	85	104	91	64	96	100	118	532	100	346
97	285	148	263	54	127	32	140	262	30	35	35	44	284	51	21	27	37	46	59	42	21	21	-159	-19	12	10	-54	30	-156	-77	77	-27	124	-36	145	115	160	73	56	86	78	93	62	89	93	99	572	94	370
94	292	168	289	49	120	40	133	217	30	35	36	38	267	50	12	30	38	34	48	40	0	15	-145	-20	17	9	-53	36	-151	-79	101	-38	134	-31	134	113	134	65	53	111	75	93	59	85	94	75	571	108	400
99	326	180	319	41	127	39	103	196	32	30	32	33	279	44	16	26	39	41	47	34	6	20	-154	-24	14	10	-55	33	-149	-64	118	-49	130	-36	145	114	138	76	59	115	83	100	60	76	90	70	567	106	397
102	325	181	336	46	134	32	86	155	28	26	35	36	273	63	20	28	36	35	52	37	7	28	-154	-13	7	14	-47	31	-155	-72	140	-48	117	-37	134	109	125	78	60	123	76	93	58	63	67	63	610	133	406
108	364	190	357	46	130	41	74	125	33	36	35	29	249	48	9	36	42	35	54	31	10	18	-146	-14	15	11	-49	31	-152	-79	148	-43	130	-47	141	109	144	73	60	143	68	100	63	68	77	61	567	149	413
112	368	209	370	37	140	37	66	91	35	31	41	30	221	49	14	29	39	41	52	31	0	22	-149	-24	15	13	-48	19	-157	-75	186	-30	134	-41	137	113	130	62	64	155	76	113	66	56	60	60	590	165	400
126	372	242	358	38	153	43	57	87	43	38	34	24	208	48	17	29	40	38	49	35	10	21	-150	-16	11	8	-48	32	-144	-61	210	-36	134	-23	143	111	152	66	65	176	75	121	73	57	48	53	609	193	420
149	387	261	359	41	155	45	61	65	30	35	32	25	178	45	17	33	28	35	52	33	6	22	-143	-23	19	12	-46	33	-145	-75	200	-36	129	-28	135	110	147	67	69	197	73	130	78	62	45	63	609	203	417
140	409	287	338	37	170	31	61	56	30	38	36	19	162	44	14	36	35	33	49	37	8	22	-145	-14	16	21	-49	31	-142	-71	238	-40	129	-31	145	103	149	63	75	222	78	152	90	59	38	57	606	226	441
169	396	285	315	44	175	38	65	53	34	39	39	37	140	56	11	24	39	40	50	35	9	20	-148	-34	18	15	-51	22	-144	-65	240	-26	151	-21	139	101	158	71	70	228	78	178	101	61	29	63	599	251	423
178	426	287	315	60	176	31	74	66	37	39	43	27	127	56	9	38	39	39	54	33	6	20	-143	-21	24	16	-45	28	-127	-58	264	-35	143	-28	138	112	159	65	74	237	82	192	110	63	31	64	582	258	416
174	437	291	328	68	179	25	73	60	35	35	35	21	126	49	12	36	44	36	45	34	10	23	-149	-21	29	17	-43	20	-123	-65	261	-27	136	-33	139	112	149	58	85	245	84	203	119	68	22	65	538	263	390
187	481	287	307	85	166	29	60	60	42	50	42	26	114	61	19	28	51	34	54	35	6	18	-142	-25	27	13	-40	31	-125	-80	281	-34	128	-39	144	94	171	51	80	231	107	244	122	68	35	74	498	249	361
189	543	273	310	102	162	32	61	61	44	45	49	33	119	61	14	35	40	39	53	36	21	16	-144	-22	26	17	-46	25	-135	-77	279	-31	136	-31	138	96	171	57	101	217	103	249	143	72	34	79	434	281	315
183	625	256	311	124	156	25	84	65	42	63	61	27	122	57	15	40	43	38	54	33	10	15	-163	-22	19	15	-50	29	-122	-74	286	-35	136	-24	133	96	167	69	102	209	114	261	148	85	37	76	384	267	284
168	671	250	312	151	143	21	69	58	41	63	59	29	134	69	14	38	48	47	54	36	14	20	-148	-17	28	7	-42	24	-127	-74	297	-34	139	-23	129	94	155	54	107	186	134	281	158	88	35	86	314	275	244
161	743	227	297	167	131	24	87	66	41	78	66	29	188	78	19	38	43	41	62	37	36	27	-153	-20	24	8	-45	30	-144	-80	286	-34	126	-32	143	91	156	56	105	145	148	264	165	75	30	87	275	260	200
167	767	238	285	180	128	29	78	79	43	84	65	28	257	82	6	38	40	53	61	33	63	21	-142	-8	24	10	-48	27	-143	-67	301	-39	126	-17	143	100	143	63	104	132	163	256	176	90	38	94	235	273	167
161	809	242	285	191	132	19	76	85	48	108	64	23	331	65	9	43	40	42	61	35	78	21	-142	-19	28	7	-37	30	-142	-71	283	-35	124	-37	142	95	132	70	105	114	162	230	185	104	38	100	208	283	141
166	797	234	299	183	123	28	79	71	43	120	71	32	444	83	17	34	41	51	60	37	129	21	-145	-16	26	5	-45	29	-151	-72	299	-34	124	-44	139	82	148	58	95	93	186	220	158	97	54	102	178	269	136
154	755	230	299	168	117	32	77	78	37	130	57	35	599	87	20	46	43	46	51	33	184	19	-140	-19	17	12	-44	36	-146	-78	281	-39	127	-41	139	85	135	65	94	81	181	187	135	96	49	91	159	286	137
149	777	235	294	158	119	43	84	87	38	155	61	32	762	83	6	38	46	44	64	37	275	23	-157	-25	18	8	-46	35	-138	-69	287	-35	124	-45	145	81	125	65	87	62	155	176	126	100	45	98	165	269	129
141	728	233	307	139	122	55	81	82	35	145	57	30	951	76	12	41	38	46	47	33	387	22	-153	-22	25	8	-52	31	-159	-72	269	-28	129	-29	140	89	98	63	90	58	171	142	120	93	51	101	160	232	130
138	708	232	343	115	122	63	87	88	25	146	46	29	1123	71	17	43	43	41	58	32	472	23	-139	-25	18	12	-47	37	-156	-68	262	-45	118	-36	137	85	120	54	88	58	139	116	105	91	51	97	185	205	126
137	678	219	344	103	127	86	81	76	29	147	43	32	1205	62	17	43	40	45	59	44	568	26	-146	-25	17	8	-47	27	-152	-65	274	-26	120	-31	150	89	107	73	93	54	141	95	94	81	52	96	188	185	143
136	692	221	362	83	124	92	86	84	36	140	45	38	1284	48	13	44	52	43	71	45	670	20	-141	-24	19	17	-44	29	-148	-65	267	-35	121	-42	146	83	99	70	95	65	122	82	69	83	56	86	212	161	143
149	714	236	376	65	121	107	99	84	35	130	41	36	1254	59	15	48	47	47	56	39	761	16	-141	-20	17	16	-49	27	-140	-77	247	-34	119	-40	140	87	109	65	84	52	103	80	60	84	52	94	210	138	163
160	707	241	401	58	121	133	98	93	33	110	41	47	1132	46	10	45	44	48	66	37	800	21	-152	-19	23	11	-55	31	-133	-68	241	-23	127	-34	134	88	102	61	86	51	94	71	55	83	60	84	234	114	166
148	702	249	421	46	123	147	104	80	39	115	39	37	1035	55	14	45	43	47	66	32	803	15	-155	-20	20	15	-52	21	-125	-74	239	-42	121	-40	139	86	103	69	87	58	82	62	43	75	55	82	239	103	181
156	704	279	456	45	123	151	105	90	35	94	35	42	875	50	23	49	47	49	60	35	755	19	-155	-18	17	12	-47	38	-121	-75	238	-44	120	-40	138	84	108	56	78	47	71	58	49	60	51	68	254	98	189
170	676	302	462	55	131	144	106	106	43	85	41	43	700	46	21	58	51	47	58	34	703	24	-148	-20	15	11	-43	21	-114	-67	215	-37	117	-38	141	87	107	57	76	52	55	53	44	67	62	67	271	94	208
184	668	318	460	45	123	141	110	106	54	73	35	43	537	49	22	50	42	49	50	33	631	23	-145	-15	16	7	-53	30	-127	-66	210	-30	125	-32	142	89	108	59	86	54	55	61	40	71	46	67	298	86	215
202	646	319	450	53	120	127	92	108	61	63	27	38	420	57	15	45	48	43	61	27	554	20	-151	-14	19	21	-39	27	-117	-61	208	-42	111	-44	135	93	113	56	104	56	56	62	38	68	35	79	310	90	237
188	644	349	418	52	123	106	77	110	64	55	45	38	312	48	25	39	48	46	62	35	477	23	-144	-21	17	8	-47	29	-116	-73	203	-44	121	-38	136	85	104	53	92	51	59	59	46	70	38	75	332	94	236
209	663	366	376	46	122	90	89	111	87	44	34	30	256	45	21	49	52	59	69	35	422	28	-151	-24	18	12	-40	25	-110	-69	200	-43	108	-27	145	78	117	58	99	64	48	53	35	77	47	75	342	103	254
224	674	380	353	50	130	73	80	107	105	46	39	35	208	34	27	42	51	43	58	34	380	22	-151	-23	17	8	-41	29	-130	-71	186	-43	99	-38	139	81	114	62	98	60	43	54	43	81	42	79	343	107	255
230	710	372	317	51	133	58	65	102	108	48	33	39	181	40	29	46	48	46	55	34	331	16	-155	-13	13	6	-50	34	-123	-71	164	-43	115	-36	138	89	116	53	111	55	57	66	38	82	38	91	360	121	260
235	718	352	290	54	122	54	58	84	127	44	31	33	168	51	26	37	45	49	65	36	314	16	-159	-21	17	2	-60	29	-138	-65	177	-36	124	-35	139	89	111	63	101	65	52	56	35	85	40	90	346	119	264
238	755	337	264	50	128	32	68	65	128	47	34	23	173	45	24	43	51	41	57	28	269	11	-155	-16	18	13	-55	34	-132	-70	167	-39	117	-34	135	91	101	56	124	66	48	65	41	81	52	90	350	129	248
232	821	306	261	58	128	37	57	68	137	34	32	21	181	48	16	45	41	48	48	33	241	20	-151	-18	13	14	-54	35	-143	-68	162	-40	112	-40	141	88	113	66	113	65	47	65	36	80	48	93	331	126	243
214	873	275	279	59	127	23	55	60	141	44	40	31	168	42	19	40	48	41	62	34	197	19	-150	-23	12	12	-46	28	-146	-80	163	-44	114	-34	147	79	116	76	126	74	47	65	42	85	40	92	303	155	225
207	931	246	282	60	121	34	73	60	125	37	37	40	186	50	22	41	49	41	57	38	165	23	-149	-17	14	14	-41	28	-152	-76	155	-39	110	-32	140	74	111	72	133	75	46	68	51	83	40	86	304	164	208
197	999	222	291	56	131	24	65	48	115	43	25	35	197	50	20	45	57	53	53	33	147	21	-156	-9	22	12	-42	29	-146	-76	155	-47	117	-36	142	72	112	83	129	79	45	72	48	87	55	97	286	168	202
169	998	212	308	58	132	26	60	57	102	33	27	31	223	41	19	43	51	46	52	39	126	20	-142	-15	15	14	-42	21	-138	-67	160	-33	111	-44	151	85	120	83	130	88	39	74	44	86	44	89	267	168	190
158	1038	216	317	64	129	29	75	54	81	41	42	37	236	42	22	37	42	43	58	38	95	22	-151	-21	15	11	-50	35	-127	-73	145	-43	114	-38	148	85	111	105	128	105	59	81	50	90	51	80	252	166	185
135	980	218	337	58	129	31	70	59	73	36	40	31	239	51	28	38	57	43	67	40	83	22	-145	-23	15	13	-49	29	-130	-74	143	-32	104	-39	136	85	113	123	121	114	58	80	54	95	54	93	242	177	191
138	903	224	345	59	127	28	70	58	65	40	40	43	250	42	35	40	43	40	57	36	61	22	-154	-18	9	10	-49	32	-109	-73	149	-39	118	-43	141	83	134	133	113	145	57	89	51	85	42	102	249	173	177
151	825	241	337	60	134	39	79	65	61	31	40	53	255	43	25	38	46	46	52	38	53	19	-140	-20	19	16	-56	20	-111	-70	148	-40	113	-37	136	81	142	151	95	192	57	95	61	88	56	115	262	170	186
162	743	251	327	62	124	38	75	73	50	28	41	60	266	42	32	39	45	44	53	36	53	25	-162	-18	18	10	-48	34	-95	-67	140	-26	115	-26	132	81	148	168	96	266	54	107	53	106	55	111	258	181	192
155	678	268	309	62	128	44	72	69	48	35	34	81	269	38	31	39	43	44	52	38	38	14	-147	-19	12	9	-53	30	-98	-81	124	-38	126	-33	141	85	173	196	90	350	57	119	68	99	48	130	282	167	186
174	637	266	312	69	123	41	73	69	42	44	36	81	251	43	18	37	45	46	54	39	36	19	-150	-20	16	8	-52	32	-99	-64	129	-42	130	-25	140	86	167	210	82	458	56	158	72	106	50	128	288	164	201
173	603	264	286	78	130	41	77	72	30	39	36	103	255	56	34	39	48	46	62	41	34	30	-147	-22	19	11	-51	23	-97	-63	131	-32	127	-28	137	76	206	222	89	501	58	204	93	110	60	114	288	150	217
183	584	264	270	80	126	48	81	67	35	39	37	113	246	59	28	53	51	43	56	40	45	26	-140	-7	17	16	-53	27	-93	-62	110	-39	139	-27	127	70	234	245	84	615	63	261	122	109	55	120	305	154	221
183	595	250	266	83	131	42	73	81	38	52	40	112	244	50	24	46	48	45	63	42	44	18	-146	-17	15	12	-45	31	-95	-74	122	-31	142	-18	137	74	248	259	95	683	68	340	132	97	70	105	298	136	234
170	613	246	271	77	118	40	78	73	43	56	41	116	265	55	22	35	44	52	58	37	44	22	-132	-18	20	5	-55	24	-105	-75	109	-35	132	-27	139	81	257	265	98	733	90	434	179	88	61	103	299	141	223
163	666	224	275	70	111	52	83	74	43	55	38	109	300	48	28	36	41	47	50	44	59	24	-144	-19	21	3	-41	32	-110	-74	112	-43	135	-21	132	74	279	280	95	719	102	518	239	81	75	94	300	129	204
161	679	229	274	75	123	35	82	77	35	64	40	111	319	46	20	45	45	46	59	37	64	23	-147	-17	14	14	-53	35	-137	-70	109	-39	135	-24	131	76	249	281	95	740	129	642	287	76	64	93	287	149	217
152	715	199	306	70	121	43	87	94	54	67	42	86	353	51	27	43	37	40	61	40	56	22	-148	-30	14	16	-48	28	-142	-72	95	-48	134	-23	143	81	240	295	103	675	188	741	350	72	66	84	295	143	224
144	766	199	330	64	117	44	83	87	44	65	38	82	364	52	30	36	55	42	62	41	77	22	-155	-19	19	11	-44	30	-137	-73	108	-41	126	-32	139	71	236	295	102	629	226	768	423	69	64	84	291	142	218
133	758	207	389	49	119	40	82	88	41	71	39	64	395	49	24	48	45	42	62	30	81	20	-147	-28	10	10	-44	34	-153	-71	100	-34	126	-31	136	80	219	312	100	539	272	845	462	68	66	74	301	145	216
141	753	216	433	58	122	41	76	79	55	67	32	54	412	49	27	42	44	42	61	35	104	26	-137	-27	10	16	-49	23	-154	-71	96	-29	108	-27	140	77	202	307	94	456	321	818	506	75	55	71	282	153	213
137	736	223	459	47	126	50	77	94	51	68	40	48	397	51	26	44	45	49	62	38	129	25	-142	-21	15	6	-54	33	-154	-86	93	-39	105	-39	127	82	160	279	93	394	386	788	530	76	51	65	314	149	236
143	722	240	519	42	123	53	80	88	50	60	34	46	360	42	23	54	43	45	68	37	153	19	-144	-14	17	9	-45	39	-151	-77	114	-39	100	-31	134	72	131	254	81	325	434	737	521	79	40	75	332	158	249
132	686	278	516	50	117	48	70	84	45	66	40	47	351	43	29	53	53	47	63	41	177	21	-147	-18	16	8	-48	26	-165	-68	98	-42	101	-33	131	75	138	248	75	275	488	636	501	71	49	74	353	146	259
145	631	305	530	47	123	50	63	78	46	67	38	36	297	46	18	54	55	41	63	32	208	21	-137	-22	23	15	-51	30	-158	-77	98	-46	101	-35	138	76	102	233	84	227	482	562	444	85	48	77	355	154	273
171	627	348	507	50	126	57	69	80	44	45	41	32	266	48	32	52	57	51	58	30	241	27	-141	-25	20	17	-48	24	-169	-67	95	-46	104	-34	138	75	107	210	90	190	487	495	396	82	41	95	382	162	278
192	580	366	447	50	130	43	59	77	56	43	39	34	224	47	21	59	52	50	59	41	260	20	-135	-22	14	13	-49	25	-169	-65	97	-48	94	-42	141	77	104	203	82	173	477	406	342	83	43	87	380	170	264
203	548	392	386	52	127	60	67	70	60	45	36	37	191	49	30	47	51	54	53	41	273	23	-125	-18	17	11	-44	32	-167	-68	111	-43	99	-36	144	66	84	183	87	133	435	352	276	90	39	93	355	147	265
219	572	388	353	58	124	41	69	72	50	46	34	36	169	57	30	55	57	51	64	39	284	29	-134	-16	11	7	-53	32	-155	-65	82	-33	99	-30	148	74	81	176	95	114	380	306	262	101	48	97	343	156	250
241	601	398	302	57	135	36	59	56	42	46	41	33	163	63	38	47	54	52	65	42	259	32	-135	-14	20	9	-44	28	-165	-74	83	-35	92	-33	141	75	86	156	104	108	323	239	216	103	46	114	325	151	237
251	651	363	260	65	133	34	73	58	48	37	32	35	164	62	31	59	52	54	78	38	235	25	-135	-16	14	10	-48	35	-164	-80	98	-37	101	-36	134	86	76	155	99	88	289	210	168	115	56	109	274	153	208
267	789	337	245	55	117	28	77	61	47	43	54	31	177	57	29	57	58	59	64	42	224	27	-126	-16	10	13	-52	24	-159	-73	91	-43	101	-40	140	68	79	139	121	97	236	172	153	123	49	115	260	160	195
235	859	295	242	54	130	27	67	63	60	36	51	40	184	67	27	52	45	61	67	36	182	20	-129	-27	22	8	-51	30	-160	-76	89	-45	96	-39	141	82	81	130	134	76	197	139	125	140	56	126	250	168	197
234	973	252	258	57	131	35	70	60	56	47	53	35	185	80	30	58	60	62	75	44	158	22	-127	-25	17	2	-48	28	-166	-75	89	-41	96	-31	150	77	76	158	135	80	177	125	103	157	54	152	229	176	170
209	1092	214	281	68	137	33	58	69	62	47	64	36	195	76	26	63	52	52	78	36	146	22	-133	-21	17	7	-41	29	-158	-74	78	-36	91	-41	150	81	86	154	135	68	146	112	82	164	58	157	215	189	159
188	1166	178	341	58	121	28	58	62	58	56	72	34	213	93	33	59	53	52	82	39	141	26	-137	-20	15	10	-45	37	-153	-76	66	-39	98	-36	156	87	82	159	127	80	121	104	72	172	69	175	218	181	159
160	1210	184	412	58	129	33	66	64	59	72	85	44	227	100	39	63	52	61	78	37	140	28	-139	-17	14	8	-40	43	-151	-70	79	-43	92	-37	148	88	92	153	139	78	105	110	72	177	67	182	219	194	172
156	1168	174	488	57	123	30	64	60	51	95	82	51	231	102	27	54	61	55	71	40	172	25	-141	-19	20	8	-49	29	-162	-81	89	-48	98	-37	147	84	92	158	133	68	98	100	61	193	76	202	229	191	177
124	1100	183	575	67	126	28	60	62	54	114	87	42	235	114	29	56	55	60	77	39	226	27	-141	-21	13	12	-48	30	-153	-84	84	-39	90	-36	155	86	96	159	118	83	80	97	63	166	80	197	255	175	187
120	1005	222	667	65	121	37	61	63	53	146	85	39	236	117	29	56	56	62	72	45	303	27	-133	-20	21	20	-33	31	-152	-75	66	-38	84	-39	143	88	79	185	108	82	77	90	61	184	93	192	263	172	191
121	851	252	768	74	129	51	63	61	40	167	86	37	244	114	40	59	49	61	74	39	410	20	-139	-24	20	19	-39	25	-157	-63	72	-46	96	-34	157	82	93	180	94	80	73	93	70	177	102	189	301	153	224
138	726	297	875	65	117	38	76	63	41	209	75	34	242	126	31	60	55	56	79	48	567	19	-139	-24	18	16	-49	36	-149	-77	75	-36	89	-43	148	77	76	169	86	93	67	97	58	152	113	180	323	147	244
163	610	352	906	66	120	36	73	65	39	227	68	40	246	110	32	52	48	63	77	40	758	27	-146	-19	19	13	-51	19	-146	-73	72	-42	93	-39	153	82	89	170	79	106	70	98	68	151	118	164	361	127	258
184	540	413	937	63	115	40	78	56	40	246	72	40	253	103	31	52	52	58	76	30	944	18	-154	-10	15	11	-52	33	-125	-68	77	-38	97	-34	153	77	81	164	77	108	65	103	57	151	120	157	366	121	258
219	484	473	950	60	117	38	68	70	36	223	57	40	252	110	42	52	52	64	63	33	1105	23	-136	-16	15	10	-51	29	-100	-69	71	-41	86	-36	158	73	71	166	81	135	70	108	59	135	113	153	405	113	281
259	491	524	970	57	116	33	77	81	36	227	51	44	269	93	31	60	52	65	77	43	1249	28	-155	-16	22	8	-54	34	-89	-76	74	-40	87	-45	140	74	74	148	82	134	66	105	58	123	115	142	437	113	319
300	538	566	947	54	128	30	83	71	31	214	42	52	290	87	29	52	57	64	72	37	1341	25	-143	-8	19	13	-47	31	-63	-77	83	-23	93	-40	144	73	84	147	92	156	60	119	55	124	113	127	488	115	344
331	609	624	896	52	127	37	88	74	34	179	40	44	297	81	31	51	52	54	81	30	1314	24	-153	-20	20	12	-44	24	-31	-68	64	-40	95	-33	143	71	82	140	109	186	62	125	67	118	107	139	554	131	372
363	719	654	816	47	115	37	75	85	32	161	44	41	283	76	33	56	44	63	68	47	1297	28	-138	-17	16	9	-44	25	11	-66	67	-29	92	-30	145	78	75	132	133	205	70	130	73	124	106	131	630	127	413
403	878	656	756	50	117	45	85	87	34	153	39	51	287	63	33	52	46	58	67	33	1186	24	-143	-11	13	12	-57	30	23	-71	72	-34	89	-35	150	68	77	121	143	230	69	155	77	138	99	138	696	141	462
424	1083	645	685	48	122	46	88	91	49	97	36	47	291	67	34	50	49	54	65	30	1016	24	-144	-18	18	15	-32	30	19	-70	68	-32	91	-43	139	69	82	112	161	252	72	171	82	124	83	139	758	156	511
434	1260	630	602	51	130	44	69	77	52	86	36	55	277	62	28	57	50	55	64	29	848	23	-149	-16	19	7	-47	32	34	-87	64	-29	80	-37	144	64	73	121	164	246	75	192	99	129	86	135	763	160	525
436	1429	596	552	50	126	48	86	86	41	69	30	42	260	58	36	55	54	47	69	40	645	21	-148	-8	16	11	-44	36	51	-77	68	-49	91	-39	135	76	79	109	185	261	75	208	110	145	84	152	792	172	540
435	1585	585	491	55	122	44	67	83	44	63	37	49	225	61	29	47	45	56	66	35	494	30	-142	-8	19	11	-47	28	24	-69	57	-40	79	-38	137	77	76	116	199	244	92	232	128	142	76	155	822	173	523
429	1750	527	419	41	123	40	73	72	45	56	38	41	217	54	34	52	52	52	78	38	357	27	-140	-12	17	18	-55	27	8	-67	56	-42	87	-39	140	72	74	117	218	230	80	263	147	147	82	154	790	184	532
410	1865	493	388	47	125	47	72	75	52	57	41	34	188	55	29	58	47	55	72	34	256	19	-146	-1	13	17	-47	20	-18	-75	49	-44	93	-40	142	77	75	108	222	213	112	282	150	154	83	156	765	195	509
366	1896	456	384	45	135	37	64	65	46	55	39	32	205	64	38	48	53	53	71	35	197	27	-139	-18	22	15	-46	31	-28	-70	52	-43	95	-41	139	69	78	101	203	193	130	299	167	158	82	178	703	228	481
341	1920	410	372	42	122	36	63	60	43	59	40	36	171	47	31	47	41	51	66	43	147	22	-134	-9	7	13	-50	27	-37	-69	50	-42	86	-36	145	67	81	104	213	163	133	280	179	149	87	179	668	245	440
298	1906	360	355	51	120	35	70	55	48	55	40	39	178	44	33	48	52	45	65	41	125	23	-149	-17	18	16	-49	24	-60	-80	42	-43	95	-37	141	79	73	113	211	142	145	268	176	151	89	186	622	274	412
288	1883	333	354	53	133	32	70	61	48	55	39	34	188	44	35	45	54	47	68	31	117	27	-140	-19	20	12	-46	33	-70	-72	55	-39	86	-36	135	75	78	116	200	134	161	254	186	178	89	205	602	314	396
244	1791	292	356	50	123	33	69	60	54	52	39	32	178	52	33	45	51	47	69	30	103	25	-138	-15	15	12	-47	30	-88	-70	51	-44	88	-37	145	71	80	109	198	105	196	226	159	188	97	200	566	321	367
223	1715	270	377	57	131	31	76	62	46	60	37	31	177	42	39	51	46	63	68	34	117	31	-149	-14	15	13	-42	34	-83	-72	41	-46	88	-33	139	73	77	108	188	95	162	209	165	185	103	209	536	346	379
214	1584	279	374	53	120	30	86	67	50	64	45	38	169	44	30	41	58	54	74	31	107	25	-154	-11	16	18	-51	25	-90	-80	44	-38	85	-41	145	67	94	100	170	92	160	173	139	189	107	239	533	348	358
194	1431	273	389	50	141	34	88	71	46	58	39	34	157	41	33	43	46	48	71	41	107	31	-138	-14	20	15	-53	27	-105	-72	53	-46	90	-44	142	70	83	97	150	83	152	148	116	215	105	254	536	359	363
180	1294	278	423	59	136	29	87	71	48	68	34	41	177	46	28	48	52	52	66	39	106	27	-158	-10	23	14	-53	23	-112	-67	51	-40	89	-35	149	70	91	105	142	97	148	128	97	234	99	268	534	348	353
177	1134	289	467	63	131	31	94	75	46	64	40	45	173	45	32	49	51	58	63	34	92	21	-149	-12	15	18	-48	32	-114	-67	44	-39	82	-37	146	72	84	122	135	94	142	129	80	246	106	285	549	340	362
190	1002	299	496	54	127	27	95	91	45	67	39	46	184	38	30	44	38	54	78	41	94	25	-151	-15	16	17	-53	29	-132	-69	39	-35	83	-32	151	67	77	110	114	112	130	113	79	263	115	303	532	308	377
184	940	316	582	52	132	24	91	80	41	57	37	33	171	42	33	43	47	52	71	45	91	26	-147	-14	26	16	-41	37	-130	-67	40	-38	91	-40	149	70	92	100	111	150	101	118	78	294	107	319	559	295	394
179	862	323	637	61	128	32	103	84	44	69	42	43	181	53	23	38	53	47	76	42	84	30	-149	-9	18	7	-46	40	-138	-71	40	-37	75	-47	149	64	87	109	103	202	83	115	66	319	117	339	572	293	396
219	802	341	719	56	136	30	105	89	38	67	43	38	194	44	30	38	58	60	71	47	105	31	-152	-9	21	10	-58	33	-146	-72	39	-43	80	-38	149	63	88	116	109	274	78	107	72	340	137	365	579	266	425
197	787	373	777	64	124	24	109	101	46	59	41	40	202	49	25	51	54	55	73	48	116	24	-157	-13	17	13	-48	32	-141	-74	35	-41	89	-38	144	65	83	102	105	386	70	126	67	329	150	365	594	256	431
201	769	413	837	62	120	31	107	115	43	60	50	39	211	48	34	43	43	59	70	42	147	29	-157	-16	19	18	-48	31	-145	-75	41	-39	86	-41	148	67	75	125	118	509	69	147	68	338	155	371	615	241	426
221	787	470	872	59	114	29	105	123	43	68	46	45	214	50	34	43	46	48	73	41	188	27	-153	-5	21	17	-42	32	-155	-71	37	-41	92	-40	149	70	74	116	117	651	64	192	78	349	169	372	610	247	442
228	802	488	898	64	124	30	116	114	39	76	42	42	220	49	31	55	55	52	62	46	219	32	-162	-13	22	12	-50	39	-149	-64	33	-48	97	-42	154	74	64	122	111	781	72	260	83	333	190	370	630	232	435
262	813	571	889	58	121	34	112	113	40	70	49	32	238	52	30	44	42	51	65	48	268	32	-153	-5	17	11	-53	24	-153	-73	47	-42	83	-30	145	72	65	130	112	963	74	339	118	324	206	344	605	245	442
288	831	606	819	47	133	34	117	118	34	72	51	42	260	56	36	48	53	58	70	47	306	34	-150	-12	23	17	-51	30	-152	-71	33	-42	84	-52	136	75	84	117	123	1047	84	491	178	308	220	343	647	243	457
312	912	636	785	57	128	33	107	112	30	82	51	37	266	51	30	44	53	58	71	35	347	29	-144	-18	18	20	-47	26	-153	-64	28	-45	83	-33	147	74	68	136	136	1127	103	629	237	300	239	320	680	265	452
337	941	659	718	45	129	27	98	117	40	74	48	40	272	51	30	47	51	42	69	39	384	28	-146	-12	17	12	-52	28	-143	-72	40	-40	90	-32	142	64	72	148	139	1103	134	815	327	290	217	314	697	256	457
375	1048	677	675	46	119	32	105	107	37	92	38	32	251	51	34	35	46	54	75	49	440	36	-145	-14	16	16	-43	27	-156	-57	30	-33	91	-37	134	65	78	168	147	1091	151	942	419	291	216	311	761	277	501
389	1175	655	636	49	132	38	99	103	44	91	38	46	268	38	34	50	47	49	67	44	482	34	-152	-15	15	16	-44	31	-149	-60	29	-52	86	-45	137	65	63	201	151	987	242	1116	508	276	212	291	829	280	596
408	1345	639	601	56	131	35	93	110	38	85	46	36	246	45	33	46	55	55	71	49	492	35	-152	-11	17	17	-50	41	-140	-65	20	-43	79	-30	141	70	71	216	176	865	307	1216	643	282	209	311	936	286	624
425	1505	565	607	46	134	44	97	111	39	80	40	30	236	40	31	47	59	56	61	41	526	27	-142	-10	16	14	-52	41	-157	-71	34	-31	96	-41	142	54	72	250	177	725	386	1260	697	269	192	297	1026	286	702
424	1690	533	584	49	132	50	97	100	27	90	42	34	221	44	27	46	45	47	68	35	542	27	-151	-12	17	15	-39	37	-152	-71	36	-45	91	-37	141	68	63	287	200	563	500	1272	793	255	202	280	1171	295	822
423	1872	499	604	52	137	33	94	103	35	71	36	40	213	48	30	49	50	49	65	37	508	35	-147	-4	26	11	-47	28	-134	-70	26	-48	86	-47	147	69	77	276	203	455	592	1186	799	267	190	301	1276	291	909
384	1936	496	597	57	128	34	98	107	40	68	39	45	193	42	28	49	54	53	63	45	501	23	-145	-20	21	16	-45	32	-138	-73	20	-42	82	-36	145	59	78	281	205	351	664	1064	779	269	193	283	1412	284	1001
372	2053	481	584	59	142	35	103	111	50	63	44	32	200	41	37	49	47	44	66	41	463	28	-149	-15	18	14	-50	35	-151	-73	38	-47	80	-31	134	65	73	304	215	275	730	894	733	269	183	281	1466	304	1022
353	2021	488	571	55	134	31	102	115	49	52	38	32	188	29	27	50	55	55	70	33	393	30	-146	-12	25	12	-43	35	-123	-67	28	-46	75	-37	145	71	78	286	222	219	761	745	649	272	181	300	1506	302	1062
332	1930	488	541	56	143	33	92	103	49	56	40	28	186	32	29	49	47	53	71	33	346	28	-141	-3	19	18	-42	32	-113	-81	36	-47	88	-36	139	77	73	263	225	192	749	575	533	283	171	309	1523	323	1069
326	1825	514	550	65	129	26	102	106	53	49	37	27	186	39	30	62	68	60	66	46	298	33	-153	-7	13	11	-53	28	-119	-64	27	-41	90	-42	144	68	58	251	212	171	680	471	447	306	169	317	1511	373	1049
307	1682	510	539	74	132	26	99	114	55	55	44	33	192	47	33	74	52	65	56	37	246	35	-159	-1	17	12	-52	31	-98	-76	25	-34	88	-33	141	68	77	224	206	156	574	370	334	326	177	325	1475	377	1021
320	1578	510	556	69	134	35	101	105	52	50	36	37	205	41	34	63	65	73	66	36	184	39	-151	-14	23	11	-49	38	-94	-72	30	-45	83	-42	139	75	67	208	202	161	510	289	278	348	179	357	1382	448	981
323	1460	513	603	74	125	25	106	112	59	54	41	40	232	33	31	79	58	79	74	37	163	36	-147	-4	13	16	-42	37	-98	-72	19	-35	74	-42	141	64	69	157	189	165	420	240	221	352	174	373	1409	467	959
344	1426	528	671	77	137	30	95	100	54	59	36	34	241	42	37	89	69	87	71	43	144	31	-147	-7	19	9	-42	32	-91	-65	21	-43	77	-35	146	66	71	136	174	172	347	203	170	380	177	388	1354	531	916
313	1404	502	758	84	137	32	97	110	53	67	39	33	278	45	31	99	69	118	77	41	108	31	-155	-6	18	19	-48	28	-108	-75	30	-37	85	-35	152	76	56	122	177	187	275	193	148	400	187	404	1319	571	902
312	1410	486	819	81	133	37	110	103	56	51	41	33	296	37	29	91	65	134	84	39	100	29	-141	-7	22	19	-49	40	-115	-69	24	-48	89	-33	145	66	68	108	198	193	209	194	114	429	206	420	1268	627	860
324	1462	494	908	76	130	36	104	99	48	69	40	29	296	33	32	107	80	174	79	44	94	35	-146	-11	24	8	-48	35	-111	-76	20	-42	84	-37	136	71	69	99	182	202	168	185	120	428	223	448	1213	670	838
336	1476	500	940	77	133	36	117	100	58	63	40	34	329	39	31	114	81	229	92	38	84	38	-134	-10	22	10	-51	36	-114	-67	22	-33	77	-44	144	65	80	91	185	204	129	192	113	427	214	447	1158	680	840
337	1492	524	952	89	142	40	110	107	58	54	41	27	341	36	42	118	88	286	107	39	90	33	-129	-12	21	4	-55	31	-126	-77	21	-44	79	-35	136	65	91	86	178	222	126	186	123	460	246	489	1152	700	820
365	1435	577	962	69	130	47	118	106	48	61	43	37	384	39	44	114	86	346	124	40	88	34	-126	-12	19	16	-50	26	-128	-66	9	-44	86	-35	136	67	107	75	182	222	111	215	122	435	240	490	1091	654	792
393	1428	634	904	83	137	41	110	113	40	58	42	26	381	50	45	127	91	399	118	37	101	31	-133	-2	20	14	-48	34	-120	-74	17	-42	89	-39	139	73	100	82	187	219	105	232	126	437	234	487	1102	640	770
424	1353	631	849	76	145	51	131	120	41	59	46	36	398	39	50	141	106	468	138	34	94	31	-129	-20	19	18	-50	32	-131	-65	24	-38	92	-33	144	68	118	87	174	217	116	235	121	398	249	480	1098	636	791
495	1322	686	788	78	131	59	152	116	47	64	46	38	423	40	52	127	88	534	142	39	111	35	-122	-8	24	10	-44	29	-122	-68	25	-54	91	-26	145	69	130	89	175	208	111	261	146	385	273	427	1160	610	837
537	1309	677	733	73	125	51	155	119	39	66	43	36	423	40	56	127	90	575	165	40	121	32	-115	-9	13	12	-44	36	-113	-60	11	-46	92	-29	154	70	133	96	179	205	120	257	149	341	263	396	1191	571	856
598	1338	708	739	72	145	73	176	122	46	66	38	37	433	46	47	117	100	618	164	36	139	35	-117	-11	23	12	-44	34	-85	-66	14	-50	96	-37	131	76	148	95	187	209	141	256	155	313	278	354	1275	572	922
594	1386	661	727	68	128	57	199	138	39	65	42	37	409	39	62	140	102	631	194	47	154	37	-133	-19	18	13	-43	20	-56	-62	25	-46	100	-42	143	70	150	79	188	199	141	251	170	287	289	329	1365	558	981
604	1499	662	754	73	126	60	207	156	45	70	41	49	396	39	52	139	109	614	185	39	163	35	-149	-8	19	18	-45	26	-18	-70	21	-38	101	-33	143	75	151	91	189	208	148	248	161	284	278	320	1423	534	996
573	1623	625	858	68	138	62	237	182	48	77	38	43	392	44	72	139	99	613	186	32	167	31	-127	-10	17	13	-47	36	24	-70	18	-46	97	-30	146	68	151	81	211	212	154	252	148	298	267	305	1483	519	1053
541	1795	637	956	79	130	56	246	197	47	70	40	47	376	46	68	151	112	557	201	47	170	29	-142	-15	16	10	-52	28	63	-67	18	-46	93	-37	158	70	138	86	215	239	147	224	147	292	244	306	1536	524	1129
499	1920	638	1093	85	126	54	259	224	54	66	37	42	377	44	66	143	114	532	192	43	196	36	-143	-17	18	13	-46	30	109	-68	19	-41	93	-34	151	70	139	98	248	271	154	233	137	308	208	328	1564	490	1137
471	2004	675	1163	73	140	61	255	237	56	72	40	39	372	39	71	147	114	480	195	34	205	37	-139	-4	20	12	-57	30	141	-68	18	-42	84	-33	158	59	111	80	232	295	143	234	136	322	207	344	1614	508	1161
449	2013	711	1273	73	130	57	248	254	44	67	39	47	359	46	78	141	112	467	196	36	223	32	-153	-2	16	17	-46	31	175	-70	8	-42	84	-36	157	69	103	86	242	327	148	245	135	329	187	335	1700	509	1202
428	1970	752	1356	69	130	54	237	263	66	65	37	53	348	46	83	142	99	401	211	38	226	32	-149	2	19	16	-47	36	166	-69	6	-41	83	-35	157	71	93	84	219	344	135	264	141	348	179	355	1747	528	1185
406	1889	796	1324	76	142	50	234	281	61	62	42	56	349	42	85	123	94	378	204	49	212	38	-151	-4	16	19	-54	32	173	-74	4	-44	84	-35	156	62	85	85	215	357	134	281	148	327	185	349	1789	566	1216
421	1811	870	1252	75	137	41	216	283	61	59	48	89	360	42	75	127	107	347	210	38	209	34	-147	-4	17	11	-49	38	129	-74	13	-37	81	-40	154	62	69	79	195	352	142	319	150	335	181	347	1797	601	1190
441	1716	930	1106	76	137	45	186	259	58	52	43	94	372	27	86	121	91	322	206	42	195	36	-153	-9	23	16	-47	30	99	-68	12	-34	73	-41	158	64	74	73	195	340	137	348	179	304	208	329	1767	626	1187
449	1667	992	964	76	148	58	172	266	59	61	45	70	377	28	97	119	99	295	210	40	189	36	-161	-1	20	12	-48	33	38	-76	10	-46	82	-40	154	71	69	70	192	306	141	363	201	294	218	317	1660	639	1120
505	1695	977	843	75	152	46	163	241	68	55	44	53	363	37	85	106	89	279	193	40	169	44	-158	-7	24	17	-52	27	5	-67	11	-36	74	-37	155	64	60	70	207	281	164	394	217	257	227	288	1561	705	1062
564	1726	968	737	77	153	51	171	234	57	45	35	39	371	33	83	114	86	267	197	39	161	36	-158	1	23	15	-48	29	-37	-73	7	-37	85	-44	143	61	60	82	215	247	173	399	227	247	218	277	1459	688	971
580	1882	897	606	80	153	52	154	217	67	47	38	40	360	27	77	103	76	241	184	42	177	43	-143	1	29	10	-56	34	-86	-68	13	-40	78	-30	149	66	61	77	232	210	188	403	248	239	228	263	1375	726	858
626	2154	816	568	70	168	50	150	192	70	55	40	41	395	42	74	96	85	217	185	40	151	40	-156	10	22	11	-52	27	-105	-63	15	-43	74	-36	138	66	60	83	238	192	214	369	256	236	217	261	1304	750	866
635	2342	711	515	85	173	52	157	183	60	49	36	37	363	40	83	109	69	212	169	35	157	39	-158	20	16	17	-42	26	-121	-75	3	-48	68	-37	129	74	45	82	279	163	219	327	234	250	204	249	1272	794	852
611	2621	633	537	87	171	55	164	162	71	44	41	40	341	37	60	98	62	209	172	46	155	36	-155	17	14	14	-45	37	-129	-70	0	-52	75	-38	146	74	58	82	286	143	229	300	231	266	191	256	1266	798	858
581	2845	527	598	82	177	55	172	167	61	51	45	42	354	37	61	97	70	192	158	44	174	45	-166	17	19	12	-52	42	-129	-72	3	-42	62	-43	138	69	60	76	294	132	243	269	205	275	181	276	1315	820	887
539	2964	458	686	90	167	47	173	169	56	45	32	39	371	39	64	99	69	176	154	40	164	35	-156	30	23	13	-47	35	-156	-70	0	-41	78	-34	136	79	46	77	316	153	228	234	187	295	172	288	1382	814	918
470	2955	397	839	103	171	49	190	172	57	45	36	37	359	46	55	106	75	179	151	46	169	36	-146	27	23	11	-48	23	-144	-74	10	-48	80	-36	139	71	61	79	320	164	227	203	157	327	166	303	1409	826	969
396	2882	391	1024	98	173	51	227	179	71	49	35	49	381	38	58	110	78	183	155	53	179	50	-146	40	25	14	-46	36	-137	-69	8	-39	90	-41	133	69	66	76	318	166	193	181	151	340	153	338	1408	790	984
349	2615	398	1231	117	170	49	223	198	54	62	42	43	374	46	56	98	92	175	145	58	182	46	-152	29	17	16	-43	40	-136	-71	2	-42	62	-46	126	86	52	78	302	170	173	176	127	380	153	357	1440	768	1002
304	2316	425	1457	141	170	56	237	222	63	51	44	47	386	39	51	106	81	199	150	52	195	44	-151	21	26	16	-41	30	-146	-65	-1	-38	79	-42	139	65	68	87	261	187	155	186	117	405	167	399	1409	692	1021
282	2010	474	1642	145	165	48	247	237	57	57	43	49	386	42	42	107	80	200	161	64	190	56	-151	32	15	8	-51	30	-141	-70	1	-48	81	-34	132	75	66	69	245	198	136	168	107	441	168	414	1357	648	953
259	1692	532	1770	159	156	55	259	270	67	55	40	53	412	40	48	107	98	222	148	60	190	45	-148	33	25	17	-53	33	-139	-75	2	-44	80	-42	137	75	64	79	215	206	113	184	108	461	173	433	1292	603	928
286	1391	577	1827	163	152	63	242	287	62	59	51	53	438	42	46	96	90	229	150	55	210	57	-161	27	28	14	-44	30	-148	-76	7	-35	75	-30	132	67	72	97	183	204	103	209	110	466	213	444	1200	570	861
312	1214	648	1777	174	160	59	243	291	61	57	40	60	504	41	60	115	85	247	152	70	223	52	-148	33	26	17	-59	39	-159	-75	3	-46	69	-33	142	73	63	89	165	203	102	210	111	437	215	445	1136	561	817
346	1136	723	1668	169	151	58	222	305	64	60	47	54	549	45	63	94	86	241	149	72	227	50	-147	35	26	13	-48	30	-143	-72	5	-41	74	-45	135	68	68	91	149	198	107	223	127	432	234	431	1058	594	747
378	1093	760	1500	164	138	71	220	291	66	61	43	61	625	45	64	90	85	260	150	80	228	55	-148	23	36	19	-38	30	-144	-78	8	-40	72	-50	133	66	80	88	142	217	105	246	124	377	249	407	1019	591	709
463	1122	782	1338	155	132	68	225	279	55	66	45	49	718	36	60	85	78	253	155	83	269	64	-156	29	35	13	-47	37	-140	-76	-1	-41	70	-38	137	65	67	94	152	203	115	248	145	322	275	358	996	617	703
503	1244	755	1140	157	144	74	227	264	58	74	40	52	805	37	60	95	86	245	147	89	248	52	-150	43	33	16	-48	33	-133	-80	9	-42	72	-46	142	64	78	84	148	204	112	246	133	288	302	315	1016	629	735
553	1419	724	1005	146	157	81	250	275	46	73	49	53	929	44	70	89	79	251	139	95	274	53	-150	34	33	18	-45	27	-129	-82	2	-33	74	-45	138	67	69	87	171	209	124	246	141	260	290	268	1010	648	743
607	1631	720	874	137	163	78	260	245	53	75	46	56	1006	46	74	83	70	238	142	97	296	65	-148	36	25	17	-38	29	-123	-70	7	-26	90	-34	132	66	91	91	173	225	133	236	139	239	288	243	1080	643	799
629	1867	699	788	125	156	92	279	249	53	65	36	50	1060	48	69	68	68	206	148	102	313	55	-159	31	28	12	-40	28	-111	-64	6	-34	81	-34	139	66	85	86	189	222	131	235	147	208	287	235	1175	620	850
631	2119	643	723	124	161	110	299	264	45	80	44	50	1069	42	68	75	68	193	145	100	296	59	-151	26	29	14	-40	34	-90	-74	-5	-37	87	-46	138	65	105	77	201	230	152	234	137	221	259	220	1225	635	923
597	2396	644	708	117	168	110	295	284	67	71	38	48	1104	37	57	78	68	174	139	101	293	65	-152	24	35	26	-43	35	-90	-81	7	-34	105	-36	141	70	104	79	207	237	145	245	146	223	221	226	1376	581	1025
560	2556	608	724	114	169	116	294	280	62	68	35	52	1032	42	52	68	68	173	132	115	289	59	-150	21	33	27	-44	38	-62	-62	-3	-43	97	-28	142	62	144	84	218	249	142	249	147	262	187	259	1515	536	1121
521	2644	608	722	106	185	135	321	300	66	68	44	44	983	42	62	62	55	139	145	102	261	72	-150	28	33	21	-37	27	-57	-70	5	-44	107	-39	139	77	172	74	225	247	128	267	149	295	167	274	1663	500	1219
477	2670	615	700	115	176	139	302	301	70	68	41	47	909	32	49	69	69	141	117	109	229	65	-150	26	33	20	-45	29	-49	-80	-5	-42	120	-15	131	82	210	78	225	241	138	283	162	351	146	333	1799	485	1317
447	2544	633	699	118	177	139	292	315	79	57	40	42	844	33	47	73	60	132	123	101	202	68	-154	24	40	25	-38	33	-29	-73	3	-31	114	-29	135	68	242	76	214	233	136	290	159	417	143	404	1888	497	1413
430	2424	625	673	123	181	137	285	329	83	51	38	45	762	35	50	73	65	119	112	101	186	63	-138	22	34	16	-50	27	-30	-67	10	-48	121	-31	127	69	277	80	222	226	135	287	170	527	144	436	1995	462	1456
409	2273	640	645	125	186	125	276	331	92	55	46	48	740	44	40	73	58	112	120	104	190	52	-153	34	37	17	-50	27	-18	-68	2	-35	131	-30	139	72	295	75	199	213	137	298	167	579	136	502	1985	472	1453
397	2058	612	615	143	181	122	262	311	95	53	35	49	665	37	47	74	61	119	133	95	166	65	-152	33	35	8	-53	34	-16	-72	0	-48	122	-27	134	66	317	84	215	194	167	280	180	659	162	557	1906	491	1385
398	1920	625	571	156	177	113	245	312	107	63	49	44	642	40	45	69	57	111	128	88	155	69	-155	28	41	16	-49	28	-13	-78	-7	-48	126	-21	140	67	296	77	219	168	170	288	177	717	182	598	1828	518	1307
405	1840	595	526	170	167	115	214	286	115	57	42	50	643	39	42	60	64	100	126	85	164	81	-154	31	41	15	-48	18	-14	-76	0	-42	121	-33	137	63	311	82	201	172	171	256	178	771	207	642	1645	571	1148
383	1742	569	521	165	185	104	214	285	131	66	40	50	646	43	43	75	65	104	122	80	166	73	-164	40	44	13	-52	36	-8	-76	-1	-37	117	-26	141	64	273	80	194	168	169	249	169	792	269	689	1452	639	1028
387	1666	506	490	180	186	97	212	273	141	58	54	48	634	38	37	70	66	112	131	75	168	76	-143	29	34	16	-45	31	-24	-72	-3	-47	108	-38	141	63	254	85	210	159	159	238	163	796	310	689	1241	709	877
380	1649	472	503	182	182	98	183	261	146	67	39	41	699	48	42	64	55	103	121	73	172	88	-152	33	35	20	-54	31	-48	-68	-3	-42	100	-22	129	63	218	73	218	165	162	218	157	798	353	682	1090	771	772
367	1644	436	564	170	199	89	159	248	154	72	52	45	767	42	48	69	57	109	120	71	192	81	-145	31	40	14	-42	31	-77	-76	-7	-52	104	-37	132	69	196	85	219	143	163	205	137	783	380	687	965	825	678
348	1649	391	602	168	190	90	157	227	147	78	46	40	857	44	44	68	59	104	115	63	195	70	-146	36	34	21	-52	29	-79	-82	6	-40	86	-36	133	68	159	77	213	149	161	203	141	767	423	686	922	879	640
337	1621	379	695	160	201	90	147	219	147	73	48	49	951	42	48	68	58	110	116	63	215	84	-162	31	36	23	-45	29	-94	-76	-2	-39	83	-29	140	64	125	84	219	154	146	190	118	714	445	669	942	938	638
309	1602	364	780	163	195	94	157	196	142	87	44	52	1037	50	46	76	60	103	123	70	223	73	-150	41	38	23	-46	35	-115	-63	-13	-48	84	-33	139	66	115	84	208	149	126	174	111	671	468	643	1029	924	712
284	1536	371	915	167	179	92	152	188	137	82	51	58	1094	49	45	72	66	112	115	62	220	88	-148	37	35	14	-41	32	-120	-76	0	-53	79	-40	138	75	92	75	207	156	123	179	116	608	494	632	1185	907	850
261	1420	411	1037	169	176	105	153	174	127	89	50	45	1159	51	38	67	68	101	113	69	213	85	-154	29	39	15	-40	38	-133	-77	-4	-49	75	-51	133	67	88	75	191	156	125	186	101	553	499	576	1391	868	1030
245	1306	438	1101	168	175	112	165	170	111	85	48	58	1159	44	37	72	70	104	115	64	222	82	-154	40	41	23	-42	28	-134	-72	3	-38	68	-34	152	67	68	70	182	161	106	177	103	504	495	534	1653	767	1253
242	1263	502	1221	179	184	120	176	165	104	99	44	54	1135	43	36	62	74	111	114	77	237	79	-147	31	36	21	-44	32	-145	-72	-6	-43	79	-44	141	60	65	70	171	152	113	174	112	447	471	490	1981	684	1533
239	1148	591	1289	191	169	138	180	167	108	84	40	56	1094	45	36	84	69	115	105	80	246	84	-148	18	37	21	-51	36	-145	-55	0	-36	79	-47	141	75	64	65	148	150	112	169	104	398	452	434	2378	601	1837
263	1092	642	1416	203	186	142	182	174	95	102	40	70	1079	53	43	87	71	113	122	70	277	76	-149	35	32	14	-50	36	-139	-67	4	-36	73	-40	140	70	67	72	143	154	102	167	98	381	431	399	2684	508	2122
278	1060	749	1529	198	160	134	193	191	90	84	42	68	1000	54	43	95	85	124	120	79	282	78	-144	26	34	18	-51	29	-141	-58	0	-50	81	-43	128	77	61	67	149	164	95	177	99	344	410	367	3031	450	2390
329	1065	801	1762	194	165	141	205	191	90	96	42	88	998	42	54	108	95	116	120	75	318	81	-156	34	31	20	-51	33	-141	-67	-6	-42	80	-40	145	80	66	70	136	169	105	173	107	318	380	367	3258	415	2627
350	1100	864	2062	192	154	147	206	202	95	91	49	90	956	51	44	112	99	126	115	70	361	74	-159	34	32	13	-44	31	-143	-75	-7	-50	69	-37	133	77	60	78	136	187	103	173	101	330	338	341	3482	404	2767
413	1253	964	2562	193	165	145	214	219	89	85	54	94	1028	51	51	119	104	149	114	77	401	83	-151	46	29	16	-43	33	-138	-61	-13	-54	65	-45	131	79	68	79	136	189	96	188	106	317	293	352	3580	448	2889
453	1429	998	3188	186	151	135	220	219	108	89	47	107	1014	51	52	121	107	144	117	70	444	76	-149	45	36	17	-40	30	-143	-66	-11	-45	79	-43	133	73	65	88	149	200	102	198	106	356	270	361	3574	498	2875
502	1648	1025	3939	173	148	136	232	230	94	92	42	109	1030	44	51	142	124	172	128	74	468	86	-155	43	38	16	-49	34	-138	-61	-5	-49	79	-52	146	83	66	95	161	212	103	200	112	360	239	391	3581	603	2784
583	1892	1046	4610	183	145	140	240	242	103	88	45	104	1094	42	57	139	135	182	141	60	471	83	-148	41	29	16	-43	28	-129	-60	-4	-38	76	-40	135	78	71	105	192	212	114	198	112	377	233	403	3471	732	2690
603	2180	1092	5262	170	149	125	253	244	107	81	50	108	1115	42	63	153	140	221	138	58	496	89	-144	34	30	25	-45	38	-136	-59	-3	-45	76	-50	141	78	66	109	222	215	109	228	132	386	220	433	3294	854	2536
649	2383	1086	5754	171	152	139	273	258	124	82	49	117	1148	47	66	137	128	254	139	65	493	74	-151	39	33	20	-46	26	-130	-68	-8	-52	82	-38	139	84	68	131	237	237	112	216	125	411	219	439	3143	1021	2386
685	2677	1200	5816	172	145	156	283	275	144	89	39	109	1158	45	80	123	150	293	153	68	473	91	-157	31	28	27	-38	34	-118	-41	-7	-45	68	-34	127	76	66	135	250	234	116	234	141	441	221	455	2905	1202	2147
724	2807	1252	5530	155	153	142	281	288	122	86	49	91	1165	51	83	130	165	323	159	59	424	81	-153	34	33	23	-46	47	-121	-50	-4	-37	69	-33	130	63	76	147	281	243	120	258	143	466	232	486	2644	1359	1931
790	3026	1337	5022	143	150	164	271	315	132	97	40	101	1177	43	100	112	138	333	177	47	408	76	-150	43	32	23	-44	27	-120	-56	0	-45	72	-39	125	71	71	165	301	242	121	249	135	496	229	508	2398	1518	1727
848	3114	1415	4380	139	149	159	251	328	135	91	47	100	1127	43	104	116	133	347	180	53	388	81	-136	39	25	32	-49	36	-114	-40	0	-48	77	-30	132	71	60	164	335	226	128	265	161	526	238	526	2130	1604	1566
935	3304	1471	3652	130	154	168	222	329	130	81	47	84	1094	48	127	95	127	356	164	56	348	85	-145	46	37	27	-43	43	-118	-49	-1	-43	75	-37	134	69	66	170	328	201	147	263	152	561	255	532	1873	1662	1383
1068	3476	1453	3094	116	161	161	205	307	126	85	46	76	1078	39	115	78	106	363	170	46	310	84	-147	37	30	32	-48	34	-122	-55	8	-33	79	-35	143	72	70	152	348	202	143	256	172	603	262	585	1698	1704	1213
1192	3848	1375	2691	112	163	152	185	288	112	81	39	72	1038	27	118	79	103	349	176	57	320	82	-140	34	24	25	-39	41	-125	-43	6	-37	65	-45	125	65	64	154	355	191	143	282	172	604	283	573	1522	1684	1093
1323	4360	1328	2439	112	165	158	159	278	119	85	44	75	1004	34	116	70	94	332	176	41	295	82	-155	28	34	26	-45	37	-119	-49	7	-35	76	-43	137	61	67	142	351	180	157	265	166	638	296	605	1430	1638	1018
1350	4925	1225	2390	117	167	154	166	259	118	84	32	74	945	47	122	72	89	296	168	57	313	90	-155	44	29	26	-34	40	-118	-45	-1	-31	74	-39	138	64	79	129	340	174	165	241	164	677	311	613	1396	1543	1002
1366	5580	1187	2367	110	167	140	168	218	123	88	47	74	875	47	119	65	70	265	157	47	329	88	-143	52	27	32	-38	38	-122	-42	11	-38	83	-48	136	60	72	106	331	168	170	224	153	692	337	633	1365	1469	971
1346	6220	1182	2350	112	165	131	194	193	125	83	47	67	772	46	107	57	58	226	150	41	353	86	-144	36	31	32	-44	44	-129	-45	6	-45	78	-38	130	58	76	101	355	167	167	223	153	735	355	629	1413	1379	996
1261	6635	1217	2320	124	177	124	206	192	143	82	53	79	721	45	86	61	60	188	127	51	394	80	-151	38	27	38	-43	40	-129	-64	1	-45	74	-42	138	59	82	86	359	173	160	200	138	723	381	654	1416	1280	995
1149	6886	1301	2284	131	165	124	246	193	158	81	46	88	685	43	72	59	64	186	139	47	449	95	-153	33	34	38	-48	42	-144	-56	6	-30	72	-31	136	69	95	82	357	196	162	197	134	722	378	688	1461	1141	1042
1053	6790	1363	2136	137	183	120	303	217	159	82	43	85	645	41	68	43	66	142	118	40	492	87	-156	43	32	40	-40	52	-130	-61	-8	-40	80	-43	141	63	83	68	342	230	151	208	132	705	405	664	1539	1031	1079
955	6307	1434	1988	139	162	97	311	238	164	64	50	90	603	44	54	55	65	124	100	38	546	76	-149	43	31	31	-46	50	-127	-71	-1	-43	71	-34	138	60	84	60	355	214	151	197	135	688	421	665	1606	892	1122
922	5724	1515	1846	148	172	98	352	278	181	84	56	99	603	48	54	55	55	109	108	53	621	83	-150	39	26	38	-51	45	-128	-59	-10	-35	79	-36	128	60	97	72	341	254	135	217	123	644	437	645	1709	810	1185
908	5088	1504	1717	147	164	93	377	332	168	93	60	112	638	55	54	56	50	105	119	52	692	94	-140	40	31	33	-40	46	-130	-56	-15	-44	70	-34	141	66	91	64	333	272	124	215	125	665	462	642	1823	745	1256
926	4619	1468	1672	153	155	92	393	376	170	84	62	119	679	59	44	53	49	96	114	55	776	81	-150	39	30	34	-39	45	-132	-57	-7	-42	82	-42	129	70	103	60	322	289	109	235	123	633	464	650	1936	708	1351
986	4368	1392	1706	164	148	89	430	397	158	90	72	114	719	63	40	52	60	75	103	55	864	88	-125	30	35	35	-49	38	-122	-72	-14	-48	77	-40	138	65	102	58	330	311	119	256	133	628	471	644	2110	624	1481
1002	4259	1282	1701	173	158	82	438	447	163	105	79	100	754	69	38	50	53	82	102	64	954	96	-146	31	32	32	-48	45	-123	-66	-18	-42	85	-26	137	66	92	58	361	315	111	266	136	640	474	665	2201	646	1596
1025	4428	1204	1697	182	158	86	502	493	131	111	73	103	822	80	35	49	60	86	105	53	1030	83	-148	38	27	25	-46	39	-127	-72	-14	-47	79	-31	132	66	96	59	385	351	122	296	151	644	483	663	2409	639	1693
997	4603	1117	1700	182	151	82	479	528	149	127	82	105	851	81	41	57	63	83	88	52	1072	97	-132	42	37	31	-45	47	-128	-61	-9	-43	77	-42	129	72	84	60	417	361	120	311	160	640	446	652	2513	640	1843
971	4798	1096	1708	188	147	99	497	570	123	144	85	88	869	73	48	50	63	86	98	62	1143	89	-132	39	34	23	-31	49	-124	-69	-6	-48	72	-40	132	61	96	57	486	354	142	346	184	634	436	637	2683	690	1981
898	4826	1099	1692	182	156	95	511	591	123	176	77	97	918	87	44	58	68	85	91	58	1212	92	-128	35	30	28	-31	44	-125	-63	-8	-44	71	-43	136	61	82	59	487	350	154	371	200	606	445	611	2786	706	2114
831	4737	1098	1634	182	160	88	494	592	107	193	83	100	950	82	52	50	63	82	105	66	1256	98	-126	43	37	26	-36	46	-120	-62	0	-43	81	-39	142	57	83	55	485	368	171	378	209	593	434	608	2977	711	2225
766	4509	1083	1565	184	169	108	481	598	108	183	79	96	985	80	37	46	67	81	105	62	1297	99	-138	36	36	19	-42	44	-103	-43	-25	-44	69	-44	138	65	87	66	499	367	171	399	215	595	399	568	3133	756	2392
756	4170	1095	1462	164	164	108	460	600	110	227	76	102	1008	90	44	55	62	82	90	70	1322	96	-146	39	38	25	-46	41	-112	-57	-9	-48	84	-31	144	71	87	61	464	369	191	408	229	594	441	567	3254	787	2505
700	3812	1060	1346	140	172	118	410	612	96	207	69	123	1096	80	40	54	56	73	107	75	1371	102	-141	34	36	26	-39	44	-102	-61	-9	-38	82	-43	144	59	99	72	447	354	205	414	245	607	435	582	3307	872	2493
740	3569	1027	1214	137	182	118	391	581	86	224	66	120	1184	72	39	47	55	79	91	77	1361	104	-155	38	33	29	-38	49	-106	-62	-14	-48	84	-36	136	66	102	71	381	358	208	429	266	650	414	613	3322	931	2524
736	3432	990	1038	111	200	126	341	560	82	232	58	143	1245	78	45	47	61	78	87	100	1265	97	-148	36	42	22	-40	45	-100	-63	-19	-48	91	-33	151	66	124	79	364	352	234	421	260	705	403	623	3265	1009	2522
735	3335	949	922	115	221	129	314	507	84	204	67	137	1283	65	38	59	59	69	100	118	1207	105	-147	39	27	17	-46	45	-104	-68	-18	-45	97	-28	146	57	153	79	350	345	224	431	264	771	380	665	3196	1070	2373
727	3344	889	826	107	207	138	288	476	82	200	51	143	1280	62	45	48	49	79	99	129	1131	90	-148	34	38	23	-43	44	-90	-61	-18	-46	115	-33	147	61	201	76	360	350	236	412	247	798	386	734	3099	1117	2243
717	3416	823	789	130	230	167	259	411	91	182	54	143	1257	61	50	54	62	85	95	144	1033	94	-156	39	44	22	-40	36	-108	-58	-17	-40	138	-9	154	63	248	69	351	349	234	418	254	844	380	737	2970	1173	2118
697	3464	761	753	141	232	146	236	363	80	175	66	147	1185	62	43	54	64	76	91	130	947	90	-156	26	49	27	-28	49	-91	-53	-29	-45	152	-16	140	56	314	70	344	338	233	400	247	850	373	746	2918	1237	2073
675	3489	707	751	168	234	148	233	316	95	163	59	142	1078	64	41	49	58	81	99	149	907	91	-152	27	46	26	-36	44	-96	-67	-22	-47	160	-6	143	58	396	75	325	339	238	400	254	860	400	749	2908	1306	1986
625	3470	632	764	186	244	159	217	303	106	143	53	130	966	48	40	45	59	81	87	145	837	90	-149	39	42	24	-41	48	-110	-68	-14	-47	168	-1	133	56	459	80	322	342	239	388	262	810	424	712	2888	1394	1883
607	3347	580	832	219	235	154	230	270	97	141	58	122	821	61	39	56	52	70	87	158	858	90	-147	23	49	28	-37	49	-113	-72	-17	-46	185	-3	135	66	524	82	327	329	257	389	262	825	458	695	2815	1449	1870
570	3283	546	883	249	237	156	221	262	104	144	71	115	751	63	41	38	44	82	95	149	865	80	-152	40	41	31	-41	49	-114	-62	-21	-59	192	1	135	63	565	85	294	324	242	403	235	756	480	641	2748	1507	1773
497	3077	515	945	275	223	147	219	250	103	144	86	103	738	61	37	41	54	80	100	153	888	82	-156	33	51	36	-31	42	-120	-67	-28	-47	180	1	133	61	587	108	287	320	250	382	258	745	486	615	2711	1536	1718
440	2931	535	1047	292	228	129	259	268	108	130	79	100	760	68	34	59	55	73	92	131	928	78	-149	38	36	34	-47	45	-118	-77	-18	-46	173	0	134	68	570	121	274	309	249	378	264	765	504	587	2666	1511	1657
416	2615	553	1132	315	220	111	258	248	102	133	80	92	856	88	32	49	54	81	96	115	922	86	-144	42	47	34	-41	38	-137	-69	-19	-48	177	2	131	65	542	150	264	290	235	368	244	808	492	581	2689	1470	1632
363	2386	604	1248	338	204	107	274	265	110	139	75	87	942	90	38	52	53	85	90	102	941	85	-149	32	44	32	-41	40	-138	-62	-20	-44	158	-4	125	63	519	182	223	299	235	374	239	838	491	603	2791	1445	1598
356	2104	616	1341	336	201	94	300	278	120	155	75	80	1105	76	33	45	62	81	88	91	978	98	-155	35	44	23	-37	50	-122	-70	-11	-51	132	-21	118	71	443	213	214	291	232	367	241	906	464	625	2942	1366	1691
354	1876	649	1448	340	195	86	314	290	123	168	80	73	1323	82	39	59	62	76	92	80	982	96	-156	28	46	34	-40	40	-148	-73	-14	-50	123	-18	126	71	386	268	204	310	215	355	229	948	456	690	3260	1343	1882
367	1703	708	1559	359	174	93	339	289	134	189	63	62	1538	84	40	53	53	80	96	69	1018	94	-155	27	38	29	-43	39	-127	-70	-26	-42	108	-27	131	63	302	284	194	306	229	357	221	1004	420	756	3625	1310	2074
374	1599	742	1627	346	184	117	361	314	126	206	79	61	1782	89	38	53	52	77	86	64	1022	88	-149	23	36	27	-51	30	-120	-63	-4	-52	103	-19	124	68	249	345	190	293	217	344	222	1085	412	837	4035	1277	2332
414	1567	791	1738	331	178	130	375	345	120	210	70	81	1995	85	37	51	58	80	73	52	1031	87	-153	26	38	27	-52	40	-128	-72	-15	-44	85	-23	130	63	216	356	170	299	225	350	219	1127	404	900	4461	1279	2584
439	1634	844	1844	310	172	138	367	369	126	219	70	68	2174	73	34	50	49	78	85	50	1043	85	-150	33	34	26	-49	39	-128	-74	-18	-47	87	-25	128	68	193	347	199	318	219	338	210	1171	436	978	4814	1238	2748
487	1697	897	1947	292	186	170	409	395	126	231	71	77	2383	81	34	47	55	68	98	58	1078	84	-154	34	34	26	-45	48	-119	-73	-26	-45	96	-23	144	66	160	348	196	315	216	337	198	1204	432	1026	5029	1191	2886
500	1777	924	2159	293	174	198	399	417	128	192	75	79	2560	74	34	46	47	69	90	51	1166	91	-156	36	37	21	-31	41	-117	-73	-12	-43	102	-22	134	67	160	322	201	326	191	345	199	1178	481	1027	5036	1115	2883
533	1928	988	2393	266	177	226	411	448	112	203	79	76	2697	70	43	47	54	65	89	53	1255	86	-153	30	35	19	-41	42	-122	-69	-20	-41	98	-29	136	67	143	307	213	338	198	352	198	1150	517	1028	4841	1061	2801
571	2079	1035	2643	211	167	234	427	464	95	197	67	88	2875	69	42	42	46	69	86	51	1447	92	-149	32	34	26	-42	40	-121	-77	-15	-36	95	-40	126	61	169	287	216	355	198	344	217	1084	572	990	4537	1069	2620
602	2279	1121	2997	204	177	258	456	461	98	189	86	83	2903	78	41	42	60	70	89	54	1643	90	-144	34	34	20	-49	45	-122	-70	-28	-35	98	-40	131	64	148	250	239	351	187	360	206	977	617	912	4237	1085	2424
630	2427	1231	3692	190	178	271	459	511	100	181	89	86	2880	83	43	52	53	82	94	47	1812	79	-151	24	35	19	-40	34	-121	-70	-15	-55	91	-39	140	78	167	206	251	404	193	375	222	846	663	821	3980	1147	2173
699	2669	1348	4893	163	168	295	493	530	100	192	93	89	2847	79	49	55	55	71	105	56	2004	85	-147	27	42	22	-47	35	-116	-74	-19	-46	98	-33	136	81	180	169	265	431	185	383	221	707	727	712	3796	1225	2011
699	2863	1444	6891	167	181	289	489	543	97	179	89	90	2671	87	37	50	67	73	87	52	2088	86	-150	25	38	19	-41	41	-108	-71	-32	-42	100	-37	137	95	187	137	266	488	210	383	226	627	726	607	3720	1370	1891
727	3055	1569	7903	150	182	308	500	569	114	192	86	85	2496	93	34	44	60	67	104	57	2128	87	-152	23	31	22	-38	38	-102	-60	-28	-42	101	-30	140	85	191	112	281	566	193	406	227	557	749	561	3732	1488	1877
769	3260	1670	8774	164	207	304	489	628	136	197	86	96	2207	101	38	46	55	65	92	50	2145	90	-146	38	35	23	-37	44	-98	-55	-32	-40	107	-39	127	102	226	93	304	619	215	417	243	543	699	512	3904	1626	1889
864	3476	1757	9054	145	192	301	469	623	151	213	88	89	1943	108	38	49	55	65	92	52	1986	83	-144	30	34	21	-41	43	-77	-57	-13	-42	115	-30	135	111	246	88	303	706	227	448	238	534	631	500	4146	1731	2090
945	3681	1915	9316	153	204	292	463	637	183	238	94	96	1697	87	35	58	52	71	87	49	1856	88	-127	28	40	22	-37	36	-84	-61	-24	-44	121	-27	138	94	289	73	317	793	215	488	255	557	581	490	4379	1744	2287
1001	3956	2159	9438	159	201	267	460	630	205	251	90	101	1459	95	35	48	55	72	87	41	1659	81	-123	35	31	13	-44	35	-76	-71	-23	-50	124	-22	136	93	341	83	344	884	216	540	280	611	492	500	4615	1753	2577
1106	4306	2567	9436	166	207	247	455	617	241	253	76	107	1260	102	39	52	53	70	91	62	1440	90	-118	23	33	22	-40	40	-67	-62	-24	-54	137	-21	137	94	348	71	336	930	229	640	305	707	436	506	4841	1673	2889
1193	4661	3151	9427	169	196	258	427	562	275	262	83	111	1134	96	36	44	57	74	80	54	1253	95	-106	24	38	23	-39	42	-62	-67	-17	-47	139	-12	141	100	387	71	413	986	255	729	351	813	371	548	5049	1507	3231
1276	5008	3969	9428	169	213	206	423	550	298	250	76	112	1028	77	33	54	52	73	91	51	1099	82	-108	35	37	20	-42	32	-58	-63	-16	-39	144	-4	146	98	435	62	444	995	276	825	402	927	339	582	5182	1420	3564
1426	5471	4869	9434	182	197	203	424	523	312	253	68	125	1026	79	34	47	52	81	85	51	1011	83	-105	37	36	26	-33	44	-56	-50	-10	-42	159	-7	138	89	460	79	480	1001	299	952	446	1024	315	628	5259	1295	3744
1646	6034	5917	9447	208	221	181	423	477	327	246	70	104	980	85	35	49	59	65	90	47	957	87	-115	27	38	33	-39	42	-69	-52	-1	-29	169	-2	145	95	477	68	523	951	337	1028	489	1125	311	660	5323	1201	3862
2062	6879	6653	9337	218	213	157	422	482	334	221	62	101	975	76	37	53	56	81	93	43	910	83	-112	26	39	29	-40	43	-64	-41	-3	-38	168	0	146	76	529	63	555	898	392	1081	577	1202	349	652	5128	1195	3815
2637	7745	7147	9103	234	219	136	449	477	322	216	58	86	986	73	45	49	57	78	98	41	942	87	-113	16	37	28	-34	40	-65	-45	4	-37	171	0	146	72	522	81	601	829	426	1156	631	1174	392	674	4715	1202	3536
3392	8070	7141	8864	252	199	130	449	460	313	200	57	87	1009	66	38	49	52	87	87	45	964	84	-108	23	37	29	-31	38	-74	-35	5	-17	182	11	151	73	519	72	611	778	516	1142	667	1168	410	685	4283	1259	3168
4289	8809	6664	7855	250	232	122	467	458	298	178	59	86	1024	72	42	58	69	70	85	51	1036	85	-126	23	36	24	-47	42	-78	-36	8	-24	170	-7	147	79	534	80	629	720	578	1117	721	1129	444	666	3719	1381	2724
5196	9116	5878	6762	264	215	129	479	476	275	181	56	84	1050	58	36	42	69	76	92	44	1084	86	-135	21	32	21	-37	40	-99	-28	1	-16	192	0	156	71	556	85	686	670	612	1048	703	1038	484	652	3233	1512	2371
5901	9458	4870	4422	274	217	141	486	510	266	170	60	74	1119	53	39	43	65	85	101	52	1139	90	-143	27	32	26	-30	43	-91	-28	8	-26	191	3	163	69	545	78	760	636	663	993	681	952	528	688	2771	1696	2012
6300	9636	3787	3023	277	224	146	525	514	252	151	59	82	1190	61	44	44	60	78	89	39	1166	87	-149	27	28	34	-35	47	-86	-35	3	-10	187	-11	168	61	566	70	867	609	692	942	651	861	559	709	2479	1903	1775
6475	9739	2852	2252	282	221	144	516	540	230	143	62	92	1248	65	45	45	59	82	81	47	1222	87	-149	23	36	34	-31	40	-104	-43	9	-21	171	-1	172	66	540	79	997	587	670	846	627	820	581	717	2342	2073	1668
5961	9731	2087	1909	322	217	137	532	576	205	130	66	95	1384	64	44	46	62	78	87	53	1209	85	-153	33	34	31	-39	45	-98	-39	0	-26	153	-4	170	69	495	76	1083	609	681	804	568	801	584	751	2369	2250	1653
5274	9727	1579	1754	346	238	147	521	596	191	126	63	116	1470	60	43	46	61	89	86	53	1189	76	-147	22	36	40	-39	38	-94	-39	-8	-26	146	-8	156	64	454	73	1219	654	621	755	546	751	579	796	2516	2355	1728
4413	9734	1275	1740	337	224	159	530	617	173	136	65	131	1573	71	47	47	61	83	83	47	1179	83	-158	19	34	49	-32	43	-78	-49	-5	-35	139	-13	160	67	441	61	1245	706	600	701	489	747	537	851	2906	2407	1996
3455	9714	1173	1731	364	214	169	513	636	151	136	68	147	1695	70	41	47	48	67	89	41	1184	74	-157	32	28	47	-27	45	-70	-60	-10	-35	121	-29	157	71	384	73	1269	782	525	679	448	748	513	891	3337	2310	2342
2548	9596	1145	1709	354	229	181	477	650	157	147	73	162	1821	70	44	41	62	73	84	49	1135	86	-159	30	34	47	-33	44	-65	-66	-8	-49	119	-26	158	73	310	73	1205	826	513	683	432	745	521	922	3911	2150	2773
1869	9323	1177	1713	344	217	177	466	634	136	141	76	169	1912	77	43	46	57	76	100	45	1158	80	-166	32	34	47	-40	40	-21	-66	-21	-46	99	-36	153	67	280	77	1078	929	465	716	432	748	481	954	4630	1893	3294
1372	9031	1256	1671	332	204	197	447	641	141	148	70	174	2023	78	38	59	56	71	85	47	1153	85	-153	24	29	55	-29	44	-1	-68	-22	-34	92	-38	145	73	221	78	918	991	440	734	429	754	476	953	5235	1671	3744
1043	8208	1323	1612	335	222	201	437	597	134	152	66	191	2120	66	35	52	62	74	87	47	1250	80	-160	18	31	57	-25	40	27	-63	-12	-45	99	-33	146	77	183	81	729	1023	407	803	447	724	469	937	5878	1418	4222
866	7703	1343	1541	319	224	226	440	567	136	160	72	196	2277	82	36	64	64	74	94	44	1338	68	-158	24	28	52	-30	46	22	-63	-20	-39	87	-27	142	86	168	84	571	1095	413	867	463	689	477	912	6111	1252	4573
801	5965	1363	1488	301	221	240	456	591	138	169	73	197	2483	70	37	53	64	72	88	39	1475	78	-156	26	33	54	-33	35	77	-67	-20	-45	89	-39	136	85	136	89	455	1066	406	980	492	646	506	830	6317	1110	4708
792	4700	1288	1402	298	218	239	489	524	143	170	72	187	2545	75	35	66	77	74	84	45	1578	78	-151	17	34	57	-25	40	106	-58	-19	-41	76	-43	139	78	121	97	388	1013	409	1065	552	620	502	777	6095	1054	4595
849	4093	1227	1372	304	230	244	529	500	146	169	75	205	2588	78	41	78	76	72	76	48	1652	81	-160	22	28	49	-27	38	141	-70	-29	-38	85	-37	137	86	117	107	321	927	422	1157	608	565	518	695	5825	1062	4354
870	4059	1077	1358	289	240	260	589	523	140	184	77	193	2581	77	34	86	87	90	79	42	1653	78	-158	27	41	38	-24	36	149	-72	-14	-43	84	-43	144	94	121	91	291	899	478	1188	667	521	505	587	5225	1163	3984
898	4161	1017	1326	290	230	270	611	532	154	188	89	204	2567	84	41	89	96	96	87	48	1691	73	-164	23	35	43	-28	33	162	-80	-20	-41	83	-39	129	91	117	99	316	826	531	1204	712	483	529	521	4732	1309	3510
907	4277	935	1339	292	241	303	686	568	162	186	80	188	2446	89	46	90	95	108	95	50	1644	74	-159	13	28	50	-25	33	174	-67	-25	-47	84	-40	124	105	122	96	311	793	570	1157	734	474	500	482	4251	1518	3120
860	4441	887	1392	289	230	306	715	613	178	203	81	183	2248	77	42	102	97	134	82	55	1507	76	-148	25	32	38	-32	37	190	-63	-13	-31	81	-36	141	101	129	101	323	769	609	1091	724	473	463	452	3820	1775	2744
840	4457	862	1379	297	230	319	748	685	179	206	81	174	2110	87	48	80	112	148	80	48	1367	70	-157	35	32	27	-27	32	187	-72	-32	-39	70	-31	128	93	129	107	333	780	666	1069	728	459	419	465	3540	2044	2433
790	4276	859	1405	297	222	303	801	737	192	213	72	159	2003	85	49	82	92	166	105	47	1210	71	-151	21	32	28	-28	30	198	-79	-23	-37	81	-36	130	95	125	106	347	820	688	1003	722	496	403	424	3359	2362	2260
724	3957	846	1400	330	220	314	779	819	194	222	67	130	1862	73	62	77	97	192	109	53	1045	72	-150	25	34	28	-26	33	183	-64	-15	-37	76	-35	125	93	143	109	358	901	719	919	664	516	361	494	3219	2544	2103
663	3669	855	1399	330	201	289	771	866	197	227	64	115	1792	69	66	78	101	218	113	53	926	81	-142	15	30	26	-27	39	181	-70	-25	-38	90	-30	126	95	135	102	350	1006	692	886	598	591	328	516	3166	2669	2027
637	3380	888	1388	349	212	273	730	937	200	219	67	113	1714	67	83	66	104	240	111	59	829	76	-150	20	34	29	-20	37	160	-71	-14	-42	94	-34	132	102	131	96	344	1072	647	885	579	659	313	560	3147	2692	2031
622	3140	880	1369	358	213	256	660	948	207	204	63	95	1668	71	77	54	87	251	133	43	776	76	-142	17	27	19	-38	31	131	-61	-7	-36	84	-36	135	102	130	91	335	1161	624	901	539	731	294	628	3058	2639	1993
638	2898	873	1339	368	216	256	587	948	189	197	58	100	1629	64	72	56	83	247	124	53	765	82	-156	23	27	27	-37	39	101	-69	-12	-36	89	-24	135	95	129	94	301	1226	550	933	539	864	286	694	3062	2512	1971
609	2754	879	1309	375	215	247	513	914	197	173	68	92	1642	60	72	63	71	228	113	48	812	72	-159	17	33	24	-29	35	90	-65	5	-31	99	-33	125	81	146	101	308	1312	538	1030	543	948	299	805	2966	2252	1967
612	2653	890	1285	388	228	242	449	833	196	151	77	100	1694	75	84	45	67	242	112	49	981	82	-156	21	28	19	-26	41	47	-78	5	-27	102	-33	140	85	158	102	299	1294	511	1128	586	1021	299	847	2872	2049	1900
641	2657	867	1261	339	214	222	394	759	191	157	83	98	1787	75	86	46	60	209	105	56	1190	81	-151	18	30	30	-29	36	31	-77	-10	-26	95	-35	141	78	168	109	297	1261	512	1232	618	1151	345	973	2746	1838	1893
621	2637	850	1244	340	242	235	373	653	233	134	89	104	1962	78	84	33	57	195	111	59	1501	84	-154	32	30	26	-29	30	36	-72	-2	-20	99	-34	134	70	187	122	309	1192	524	1304	706	1241	371	1042	2553	1675	1789
649	2768	824	1270	303	242	219	357	563	229	154	99	114	2138	85	59	43	58	166	97	61	1932	75	-154	21	33	18	-21	31	15	-68	12	-30	106	-25	126	80	185	144	305	1130	570	1356	745	1269	421	1085	2435	1514	1703
637	2780	841	1239	287	270	238	359	496	234	168	111	106	2389	91	60	40	60	139	96	53	2379	74	-159	22	36	23	-17	38	20	-71	3	-17	99	-28	136	67	197	161	299	1070	574	1434	823	1360	497	1103	2255	1457	1593
626	2802	834	1262	278	265	243	378	444	225	178	115	112	2568	104	55	34	52	131	93	61	2889	85	-154	14	36	24	-14	38	41	-65	4	-24	105	-37	136	74	209	185	304	970	645	1427	847	1410	544	1134	2091	1429	1497
603	2812	816	1225	276	277	255	395	402	234	219	126	120	2806	119	40	30	47	101	80	50	3378	82	-154	24	40	26	-20	43	41	-71	5	-22	106	-46	139	73	234	246	305	897	714	1400	897	1516	636	1107	1994	1400	1430
584	2840	835	1214	269	279	261	446	403	222	248	125	129	2875	125	44	37	56	95	85	57	3802	74	-145	19	32	32	-19	40	71	-64	12	-13	109	-26	136	60	246	316	296	808	765	1357	905	1634	654	1068	1966	1415	1411
571	2798	821	1183	287	281	297	478	415	218	278	127	138	2978	151	39	40	42	68	76	51	4049	77	-147	20	33	25	-26	43	64	-71	1	-25	109	-31	132	56	258	390	302	696	821	1275	889	1800	732	1010	1969	1359	1446
548	2777	863	1152	278	281	284	517	427	217	297	133	130	2884	146	41	43	49	71	77	45	4139	69	-149	25	28	24	-27	41	95	-74	-1	-23	105	-28	150	67	259	470	291	663	856	1175	837	1986	764	952	2088	1389	1554
564	2712	829	1135	319	267	288	586	510	221	332	138	158	2724	162	32	37	48	65	74	50	4161	69	-155	26	34	25	-14	22	79	-76	-4	-31	115	-28	130	60	253	536	282	615	844	1072	789	2141	820	902	2212	1327	1688
564	2662	862	1090	341	254	330	624	573	210	347	121	162	2583	148	30	43	43	57	74	47	3941	79	-154	13	33	26	-2	31	104	-73	-9	-34	100	-29	135	64	263	619	288	589	831	974	719	2237	841	843	2464	1285	1878
554	2613	849	1055	379	230	315	636	654	216	384	128	162	2357	156	23	35	50	57	74	52	3662	75	-151	19	35	25	-4	42	86	-64	-20	-35	123	-27	131	74	263	622	277	563	808	879	656	2260	852	844	2797	1266	2167
550	2624	803	1032	430	226	321	670	699	224	389	128	173	2149	164	32	41	51	49	80	47	3395	80	-153	17	24	23	0	46	77	-74	-22	-46	119	-15	138	73	310	660	281	553	751	796	588	2227	883	790	3242	1143	2488
548	2617	794	1019	487	216	299	666	775	220	405	123	159	2010	157	33	43	45	58	76	48	3112	80	-162	17	29	32	-3	42	93	-82	-26	-47	142	-19	138	68	297	645	265	605	698	746	525	2054	875	754	3679	1102	2801
556	2610	795	1009	493	198	297	633	808	229	416	122	161	1921	166	29	36	52	59	69	48	2864	80	-154	22	34	25	-8	38	99	-76	-26	-38	138	-19	138	65	349	615	281	612	637	695	497	1940	937	785	4139	1027	3190
563	2573	802	997	524	198	294	628	861	228	418	109	174	1899	148	28	50	52	44	77	52	2590	76	-153	8	35	28	3	36	89	-62	-28	-42	148	-11	128	64	346	538	274	672	575	653	441	1804	969	820	4638	949	3531
546	2585	816	964	518	195	271	584	858	244	425	99	162	2008	142	29	34	57	54	79	58	2393	72	-151	20	33	25	1	33	113	-74	-26	-47	142	-8	133	56	377	484	278	697	520	663	432	1648	1020	850	5044	916	3834
532	2583	820	947	472	216	259	576	912	264	417	97	165	2184	136	29	41	51	57	78	51	2225	75	-144	13	34	25	-8	30	174	-68	-22	-49	159	-13	137	62	398	394	295	734	470	655	405	1604	1034	955	5419	917	4156
534	2544	827	910	437	223	285	550	841	258	413	81	191	2446	122	30	33	51	63	66	48	2038	79	-158	24	28	31	1	32	222	-66	-25	-49	155	-20	132	66	412	324	273	771	444	677	409	1616	1017	1071	5745	936	4513
512	2533	847	896	403	216	274	532	772	263	374	79	193	2740	121	30	44	47	60	74	57	1851	79	-155	24	30	24	4	32	239	-63	-29	-42	154	-16	137	63	423	287	279	759	423	706	417	1700	993	1183	6100	993	5003
514	2541	867	860	354	228	292	538	740	268	356	85	207	3076	103	23	43	55	54	80	52	1663	68	-145	21	29	20	5	41	269	-67	-18	-34	147	-16	127	68	430	237	269	800	395	745	440	1722	949	1319	6514	1081	5578
526	2497	845	817	298	242	331	561	671	280	349	79	202	3474	101	31	44	48	63	65	63	1515	78	-139	13	30	26	-1	37	325	-68	-25	-49	132	-13	128	64	383	206	287	796	391	808	445	1835	901	1417	6975	1209	6484
525	2488	809	758	264	256	352	557	627	278	302	75	208	3706	92	32	42	45	54	75	65	1377	84	-133	17	29	26	2	42	353	-69	-24	-47	114	-20	142	57	373	192	265	811	393	848	475	1845	876	1505	7694	1410	7686
513	2497	767	758	253	280	383	580	595	271	273	74	199	3907	88	29	40	59	65	71	74	1328	79	-114	23	30	25	13	40	369	-77	-26	-48	122	-22	133	64	326	173	269	806	393	877	496	1825	857	1539	7845	1609	7887
538	2526	700	769	244	274	419	600	580	252	254	78	190	3895	89	33	57	56	56	76	87	1347	75	-112	15	31	22	12	37	363	-82	-24	-46	107	-26	129	75	297	166	267	833	425	903	533	1743	875	1508	8004	1781	8075
532	2582	648	765	256	296	435	574	570	235	227	78	195	3629	88	29	62	64	65	71	81	1342	71	-98	19	34	24	13	31	316	-78	-18	-42	105	-37	144	74	261	187	263	874	461	901	544	1642	950	1433	8181	2018	8244
524	2569	592	769	276	285	468	544	589	230	200	80	189	3390	91	28	84	68	60	78	103	1454	70	-76	13	24	28	13	29	274	-74	-33	-43	99	-28	138	80	263	177	251	952	465	902	560	1548	1019	1286	8332	2237	8437
520	2631	573	820	291	295	473	553	581	204	187	82	186	2998	89	36	79	80	71	71	99	1579	68	-67	23	35	20	4	40	221	-68	-24	-48	112	-27	138	77	224	188	260	1028	483	897	552	1455	1062	1232	8398	2400	8597
481	2539	554	828	317	267	469	510	589	205	195	75	174	2564	82	31	102	82	66	77	116	1751	69	-67	20	28	25	21	35	184	-71	-24	-52	110	-16	130	74	220	191	259	1118	521	944	554	1399	1115	1136	8352	2617	8491
462	2384	551	818	368	297	465	484	563	199	204	89	178	2173	96	27	107	102	82	80	105	1883	67	-52	18	38	30	0	47	128	-78	-21	-44	119	-18	136	67	212	204	253	1118	523	1013	533	1361	1157	1061	8244	2827	8286
426	2279	563	802	417	301	454	427	560	197	190	93	187	1893	90	37	138	113	76	85	110	2042	65	-69	6	34	27	14	30	90	-75	-25	-43	118	-25	140	71	254	219	250	1096	543	1053	569	1376	1118	1051	8044	3067	8143
400	2139	567	805	448	294	391	392	535	197	217	94	179	1684	94	46	157	132	88	86	108	2182	64	-66	10	40	24	12	40	92	-76	-25	-48	124	-17	149	69	267	220	243	1064	523	1144	577	1408	1064	1045	7881	3405	7966
390	1969	586	764	461	296	349	372	512	221	214	92	198	1604	101	37	166	155	98	94	113	2241	62	-80	14	38	27	7	35	60	-76	-21	-40	135	-11	149	78	310	245	228	1016	531	1232	593	1378	1009	1010	7767	4005	7792
350	1882	616	743	488	290	292	331	486	238	221	98	206	1655	101	57	172	175	133	77	90	2267	66	-90	13	31	29	2	25	32	-68	-23	-46	137	-18	158	83	318	256	235	916	535	1280	611	1372	926	1001	7671	4670	7653
344	1741	636	701	475	313	272	334	453	255	218	90	199	1771	109	67	179	188	161	111	73	2221	65	-99	21	27	21	-2	37	37	-69	-27	-40	145	-10	161	77	344	284	221	805	560	1282	682	1369	855	942	7475	5484	7109
361	1700	659	675	480	301	231	336	423	280	243	102	206	2005	108	79	180	186	192	131	73	2153	58	-111	17	26	23	11	36	39	-83	-22	-35	138	-33	182	89	390	344	199	737	591	1286	749	1333	821	911	7581	6341	6799
358	1628	639	643	468	306	222	330	393	307	276	109	221	2379	125	83	158	204	220	137	69	2091	67	-119	16	30	22	3	33	67	-73	-19	-40	125	-20	196	83	370	374	204	693	632	1230	756	1304	790	861	7673	7056	6882
396	1657	660	630	417	301	218	346	358	321	288	111	228	2836	117	113	149	208	255	153	60	2004	56	-119	24	27	25	-1	32	72	-61	-25	-42	125	-26	202	87	353	404	198	642	684	1152	763	1245	803	793	7704	7564	6957
397	1717	628	613	374	291	225	388	357	350	313	103	216	3330	123	125	141	185	299	169	56	1929	57	-135	17	30	27	-2	34	82	-58	-25	-36	111	-30	197	83	324	443	183	698	723	1031	768	1173	806	761	7735	7663	7078
381	1743	611	571	356	289	231	423	375	370	313	115	225	3904	127	146	109	168	307	190	50	1796	64	-130	10	29	26	4	33	90	-73	-14	-41	110	-24	187	90	292	493	186	794	759	937	717	1092	803	676	7727	7406	7014
407	1816	587	564	358	286	257	487	405	359	326	128	212	4449	123	162	99	162	332	191	46	1793	60	-144	14	29	19	0	37	122	-65	-25	-41	94	-26	202	89	278	521	188	924	715	843	663	983	788	647	7685	6998	6741
404	1853	583	553	347	260	288	554	438	344	324	113	201	4917	113	168	79	132	335	188	35	1813	63	-136	16	35	30	4	27	133	-78	-26	-47	94	-33	208	87	233	546	190	1059	713	784	605	903	766	641	7425	6201	6354
391	1823	553	578	335	244	323	635	494	336	319	119	178	5131	119	166	67	111	328	195	41	1866	67	-121	7	37	26	13	40	155	-60	-17	-27	92	-35	197	77	224	586	196	1278	687	772	511	824	744	589	6919	5379	5931
382	1782	508	576	323	232	354	696	551	294	321	138	179	5174	122	176	59	103	299	193	44	1967	67	-127	6	31	29	2	40	147	-77	-23	-32	93	-32	187	90	190	610	192	1429	595	812	502	749	697	559	6460	4789	5452
347	1762	504	552	339	218	390	746	637	271	327	139	170	5075	140	162	62	78	274	175	43	2029	64	-114	11	31	28	-10	33	137	-74	-6	-44	89	-35	177	82	178	625	207	1627	531	942	481	708	642	550	6201	4317	5202
336	1709	453	583	338	201	443	803	742	227	341	142	174	4677	138	158	51	71	235	162	45	2167	57	-116	23	24	23	-9	35	153	-64	-8	-44	83	-28	175	74	161	609	219	1808	478	1093	503	644	620	556	6049	4046	5012
361	1635	451	593	334	188	449	837	820	217	364	139	152	4186	137	131	48	78	202	147	48	2227	58	-117	8	27	27	10	31	142	-57	-13	-44	88	-37	159	77	167	626	203	1910	495	1300	556	670	571	576	6076	4008	4964
338	1519	456	615	343	192	454	869	890	233	384	132	159	3718	143	114	58	65	181	144	43	2435	57	-110	11	24	34	13	32	161	-69	-8	-31	88	-31	154	72	156	600	198	2097	436	1524	613	723	575	598	6122	4056	5026
302	1503	416	642	331	193	462	860	941	249	414	138	166	3174	149	96	51	61	135	115	46	2563	58	-91	18	28	26	18	37	176	-63	-7	-33	82	-37	148	67	147	597	189	2260	475	1742	750	748	514	604	6168	4159	5121
306	1409	427	653	316	198	436	878	988	281	432	136	171	2753	140	77	51	58	114	104	49	2627	54	-61	8	31	28	16	44	192	-82	-13	-24	93	-37	142	67	155	552	190	2384	516	1968	875	796	451	634	6302	4116	5172
302	1342	436	689	312	202	420	880	1052	350	436	126	182	2399	132	72	46	55	101	107	43	2680	64	-60	5	26	31	10	37	211	-81	-10	-31	87	-31	157	61	160	471	175	2418	614	2201	1023	886	436	685	6232	4087	5132
294	1278	445	720	293	217	377	846	1059	448	459	125	204	2213	131	58	51	61	78	86	41	2664	57	-41	0	32	33	10	26	244	-72	-12	-27	97	-30	160	85	159	407	161	2419	722	2440	1140	925	426	690	6147	3877	5033
292	1248	459	747	254	226	345	874	1119	564	436	114	214	2084	138	51	44	60	87	84	41	2525	56	-35	10	34	36	28	38	242	-66	-16	-23	96	-35	142	75	166	351	159	2445	839	2596	1261	997	408	754	6069	3654	4827
291	1238	490	742	244	231	325	879	1148	705	458	122	239	2091	144	51	51	57	79	79	46	2403	68	-14	13	29	28	15	43	213	-56	-18	-33	87	-32	153	80	184	303	152	2370	968	2765	1430	1040	431	760	5734	3390	4622
284	1230	502	740	225	248	292	936	1242	837	418	114	272	1994	134	45	50	60	67	84	47	2247	57	1	17	28	24	16	28	225	-62	-6	-32	92	-40	146	91	195	247	160	2254	1078	2916	1514	1071	422	751	5562	3209	4298
292	1218	515	738	216	270	293	981	1360	933	414	119	286	2007	133	40	40	49	59	76	44	2046	58	4	11	23	30	21	34	197	-68	-12	-27	100	-38	158	78	216	199	156	2095	1179	2975	1617	1113	472	780	5196	3029	3928
285	1217	541	698	213	283	295	1009	1529	1015	400	127	315	1984	128	37	43	53	61	75	50	2002	62	0	9	26	22	25	32	175	-62	-20	-29	94	-33	182	88	222	179	171	1928	1297	2993	1658	1145	500	810	4755	2907	3554
294	1229	579	666	205	299	284	978	1712	1044	407	127	316	1982	125	36	41	51	65	82	48	1984	70	1	12	25	19	16	29	154	-60	-27	-27	110	-34	164	85	258	148	158	1693	1375	2977	1715	1180	534	833	4292	2955	3186
323	1262	579	650	233	296	291	978	1826	1020	371	126	296	1937	132	35	33	46	58	71	40	2160	70	-2	14	31	20	8	36	129	-69	-13	-49	122	-20	175	89	276	143	159	1493	1424	2852	1768	1218	588	840	3836	2948	2763
314	1281	584	607	254	309	292	956	1943	971	378	130	278	1873	141	37	44	52	56	72	57	2319	62	-5	4	22	20	11	33	83	-65	-23	-43	126	-17	184	74	313	142	170	1350	1486	2718	1774	1318	615	882	3479	2989	2452
330	1372	557	581	277	316	290	942	1995	863	380	132	263	1777	161	35	42	49	51	78	50	2638	63	-20	16	36	31	6	35	52	-55	-27	-34	123	-23	195	75	329	129	166	1177	1535	2529	1710	1358	641	980	3160	2997	2293
357	1438	540	534	302	314	284	890	1939	741	382	156	235	1684	149	42	49	58	57	81	53	2964	68	-28	7	34	24	14	37	65	-59	-25	-39	136	-13	220	73	370	139	157	1028	1539	2259	1685	1511	648	1060	3023	2984	2195
366	1492	551	518	336	321	275	931	1871	615	386	139	209	1588	156	40	51	49	60	66	60	3337	70	-55	17	32	25	-16	34	50	-53	-9	-34	147	-2	215	74	426	135	163	941	1554	2001	1553	1688	672	1158	2968	2922	2244
365	1541	508	488	390	295	266	976	1767	510	401	134	186	1540	167	34	40	52	61	75	67	3589	75	-45	8	24	17	5	30	65	-52	-10	-35	149	-7	224	66	455	140	181	870	1519	1778	1417	1811	685	1274	3045	2845	2359
370	1604	498	464	437	289	244	1013	1592	430	405	136	161	1485	157	32	50	58	53	77	74	3734	75	-59	15	21	27	3	31	88	-47	-20	-34	157	-11	226	69	462	133	183	867	1419	1499	1261	1999	672	1368	3184	2705	2547
370	1650	493	432	481	275	212	1073	1434	380	430	137	148	1465	148	36	54	54	61	71	97	3636	70	-62	15	25	22	11	34	156	-47	-17	-35	159	-22	236	63	478	133	180	875	1358	1360	1120	2168	732	1455	3529	2517	2839
362	1670	449	407	502	288	227	1148	1406	333	439	127	163	1538	146	35	46	53	43	84	115	3476	71	-80	17	36	18	9	29	263	-53	-14	-28	149	-18	234	65	481	139	188	870	1266	1189	954	2317	760	1517	3811	2335	3168
325	1659	445	403	551	265	198	1187	1398	324	441	117	148	1656	142	34	50	53	64	74	122	3302	57	-89	7	30	25	-5	24	406	-56	-21	-29	144	-13	225	64	466	135	201	901	1121	1114	858	2604	828	1502	4142	2146	3531
330	1628	449	409	565	259	189	1205	1442	335	470	113	165	1887	130	29	55	57	49	71	142	2969	56	-95	3	28	32	1	45	549	-60	-12	-28	141	-9	224	64	461	135	188	937	1046	1016	735	3025	890	1432	4457	1933	3894
312	1617	434	389	597	272	177	1158	1540	323	443	113	182	2130	142	30	49	65	63	72	171	2663	58	-104	9	31	25	8	40	699	-50	-17	-27	141	-11	231	66	422	163	191	986	897	994	677	3766	1003	1385	4766	1665	4130
295	1594	403	388	625	270	192	1123	1560	352	450	112	193	2443	126	31	48	77	68	77	191	2504	53	-117	9	28	41	-2	42	856	-63	-14	-30	138	-21	219	57	383	166	195	1050	788	983	643	4715	1093	1312	5004	1521	4276
307	1551	360	404	658	277	198	1024	1578	349	443	103	197	2794	114	34	51	64	52	79	214	2428	60	-125	2	33	33	18	34	963	-67	-25	-40	138	-12	211	64	376	173	195	1107	698	1011	638	6062	1159	1243	5212	1467	4526
277	1530	341	420	657	262	222	980	1540	339	410	110	234	3164	116	31	57	66	61	73	231	2427	61	-132	1	27	34	10	37	1050	-63	-26	-44	145	-19	211	71	343	177	188	1164	641	1041	630	7486	1265	1201	5328	1374	4592
287	1506	314	411	694	282	237	941	1488	308	376	121	242	3500	125	32	50	59	63	74	238	2535	62	-129	0	34	38	25	34	1069	-59	-30	-41	144	-13	205	63	327	193	166	1278	606	1083	625	7829	1294	1184	5363	1379	4596
276	1451	312	431	769	292	273	901	1415	302	353	136	252	3778	126	29	48	61	53	71	244	2717	54	-143	3	38	41	26	38	1037	-68	-27	-36	131	-17	203	65	332	212	166	1363	588	1162	678	7971	1400	1238	5501	1508	4730
261	1345	309	413	841	317	307	887	1315	291	348	144	256	4018	133	36	53	59	59	76	216	2928	55	-144	8	41	55	28	46	954	-80	-24	-40	161	-6	198	79	367	212	169	1404	582	1221	668	8040	1537	1235	5687	1638	4936
248	1260	323	437	928	325	348	866	1233	268	335	144	260	4279	147	36	51	62	62	72	202	3151	57	-147	0	41	34	46	30	867	-65	-25	-41	164	-12	190	65	361	227	152	1475	608	1281	694	8015	1754	1266	6035	1786	5267
225	1136	315	407	943	355	381	870	1181	233	343	161	264	4553	154	40	58	72	61	80	181	3393	51	-144	-6	43	44	55	24	778	-70	-34	-40	175	-9	194	71	418	259	151	1481	612	1377	757	7939	2100	1276	6625	1995	5710
227	1056	335	407	958	371	409	840	1118	212	361	170	261	4988	158	31	50	69	58	77	158	3614	55	-142	1	35	38	68	33	669	-68	-26	-41	181	-4	172	70	473	272	161	1492	636	1486	797	7778	2531	1189	7229	2139	6362
199	985	332	414	907	384	471	808	1122	195	395	179	254	5748	176	40	61	68	58	73	131	3820	47	-148	7	36	34	66	27	591	-69	-25	-43	190	4	165	74	510	278	161	1487	712	1600	874	7151	3009	1109	7718	2324	7154
215	927	332	390	889	366	512	816	1150	190	422	172	239	6783	186	30	55	75	60	79	110	4035	53	-150	9	34	35	72	27	532	-81	-30	-42	191	1	153	76	558	289	154	1536	738	1626	901	5613	3503	1029	7807	2480	7744
200	907	313	360	803	364	522	752	1124	186	501	186	235	7779	189	39	55	75	64	76	95	4182	50	-156	1	27	31	88	28	449	-81	-37	-40	205	-5	147	83	615	304	155	1547	792	1714	994	4213	3862	951	7932	2573	7913
219	917	314	325	743	363	547	736	1077	184	560	186	240	8049	206	41	61	83	64	74	75	4255	48	-149	8	34	32	71	37	419	-79	-25	-39	178	7	155	88	626	300	159	1639	831	1725	1057	3086	4085	860	8051	2607	8164
213	919	313	326	694	344	570	708	1073	193	592	175	227	8299	207	54	69	76	65	82	72	4262	61	-153	2	34	27	87	35	339	-83	-31	-45	173	3	158	81	594	329	150	1853	906	1696	1055	2292	3995	803	8267	2639	8916
229	925	308	311	689	331	608	669	1058	194	620	167	223	8705	202	46	63	89	76	88	56	4187	55	-144	-1	27	32	106	27	307	-81	-31	-47	159	-5	148	83	578	350	140	1999	985	1708	1071	1797	3728	756	8663	2681	9242
214	919	286	274	721	321	661	648	1025	205	659	152	223	9048	185	45	59	78	76	90	58	4026	49	-151	0	30	29	104	35	254	-78	-28	-40	160	-4	143	76	528	362	140	2157	981	1752	1019	1581	3297	708	9040	2723	9563
216	907	282	275	765	299	705	602	1018	233	673	150	224	9070	190	41	77	82	79	85	57	3859	49	-151	0	24	28	107	32	196	-74	-23	-41	170	-12	149	90	497	381	139	2268	1025	1802	1073	1477	2764	710	9314	2857	9619
217	959	262	258	820	292	807	567	954	278	678	119	219	9068	153	59	83	71	75	88	59	3658	45	-150	6	25	23	93	29	176	-71	-38	-43	153	-6	136	96	452	413	136	2392	1024	1918	1058	1556	2156	746	9600	3060	9557
210	913	258	252	837	295	861	543	916	296	646	122	227	9055	140	57	96	83	71	85	64	3631	55	-138	7	20	20	95	32	163	-80	-20	-45	156	-21	128	84	423	427	135	2342	1015	2165	1087	1640	1667	739	9735	3360	9475
194	909	238	256	845	298	972	537	914	321	586	99	224	8817	150	54	123	87	77	86	56	3739	55	-143	5	26	21	98	29	142	-83	-29	-46	179	-8	145	80	388	458	143	2323	1010	2358	1154	1745	1295	750	9706	3735	9456
194	860	208	259	816	295	1046	505	827	352	561	94	235	8345	131	52	131	104	80	88	47	4183	57	-133	-4	28	17	103	32	138	-68	-29	-39	199	4	138	84	422	491	125	2219	1012	2540	1217	1817	998	799	9680	4200	9450
206	838	213	271	797	282	1052	515	755	392	491	108	225	8104	120	53	176	122	88	93	52	5020	60	-130	3	19	16	103	26	179	-78	-20	-38	236	5	142	85	464	497	124	2100	1023	2699	1370	1786	824	802	9660	4644	9457
184	811	207	263	750	278	1059	506	722	416	424	112	202	7914	129	61	203	142	87	95	48	6330	56	-132	-3	28	16	104	31	208	-77	-29	-38	281	21	140	79	555	493	121	1937	1074	2817	1474	1754	775	811	9654	5406	9458
190	758	198	297	710	269	998	510	658	438	383	112	180	7746	130	59	252	183	94	99	52	7194	48	-128	0	26	20	124	35	239	-78	-15	-37	312	36	140	86	665	475	125	1852	1167	2803	1576	1592	763	809	9666	6398	9454
181	746	196	316	651	270	937	542	630	447	334	123	175	7676	133	63	271	214	105	102	60	7512	53	-132	6	27	21	115	41	275	-69	-9	-42	344	56	140	75	861	473	129	1721	1303	2758	1684	1485	786	815	9687	7769	9448
183	686	190	343	631	251	839	574	630	468	299	128	173	7531	163	64	312	275	122	103	61	7913	49	-121	4	30	20	126	35	329	-83	-13	-34	357	68	134	83	1018	434	111	1676	1422	2623	1691	1395	843	816	9715	8190	9466
181	661	207	385	601	240	804	594	616	476	295	141	151	7530	184	82	332	303	130	121	44	8521	59	-129	0	29	15	121	34	345	-76	-7	-37	411	71	137	82	1234	392	117	1641	1478	2455	1710	1289	880	798	9705	8976	9514
193	613	231	395	597	250	748	651	633	475	330	139	146	7603	200	86	361	334	177	128	47	8561	61	-120	0	22	27	122	34	389	-79	-17	-20	402	72	127	90	1380	353	108	1650	1568	2336	1638	1197	934	821	9520	9232	9599
178	580	251	402	598	241	714	682	679	477	322	152	135	7439	249	114	350	386	218	160	43	8606	59	-118	5	17	21	124	39	368	-69	-16	-32	423	63	137	90	1553	300	110	1651	1611	2134	1562	1136	936	846	9096	9583	9642
181	568	304	423	583	241	714	699	760	492	355	168	126	7319	290	148	351	381	262	190	48	8600	46	-132	0	22	22	143	34	355	-78	-22	-38	354	68	136	89	1627	285	110	1758	1606	1995	1484	1112	877	835	8471	9738	9399
187	561	330	408	574	226	769	744	787	502	398	157	144	6902	318	190	293	379	306	234	46	8553	47	-123	-3	26	20	152	28	337	-68	-8	-45	344	57	142	87	1654	258	110	1894	1548	1933	1408	1119	837	863	7904	9709	9011
193	560	387	374	566	235	767	801	875	491	435	156	146	6507	366	218	269	356	378	256	53	8457	49	-132	-2	26	24	132	30	335	-65	-22	-35	313	52	147	92	1589	233	123	2051	1490	1876	1322	1118	804	891	7644	9687	7993
200	570	420	354	556	236	760	826	912	486	450	163	161	5984	411	270	230	338	402	285	44	7794	53	-126	-6	24	19	144	32	302	-55	-14	-21	287	24	145	97	1509	234	127	2219	1437	1882	1282	1140	766	899	6706	9673	7641
189	585	435	327	512	213	790	842	969	459	484	148	188	5679	399	298	191	318	433	315	55	7445	49	-126	3	29	26	165	32	265	-53	-16	-31	253	26	145	103	1386	261	128	2338	1357	1921	1249	1123	715	897	6576	9674	6254
184	658	450	309	507	223	745	862	1067	436	536	138	213	5521	407	340	174	265	431	317	61	7165	56	-123	-2	21	27	163	35	241	-51	-16	-32	224	7	139	98	1250	270	126	2466	1241	2053	1195	1133	685	932	6827	9686	5495
192	784	433	297	511	233	693	937	1105	424	518	131	235	5478	392	333	150	226	436	324	62	6563	57	-117	2	26	20	151	30	210	-35	-20	-35	203	11	145	89	1115	299	136	2555	1215	2160	1212	1126	643	909	7258	9708	5259
201	908	416	299	454	248	667	1023	1141	392	531	131	263	5429	352	350	127	209	429	345	57	5251	51	-112	-1	26	21	153	30	214	-33	-18	-34	201	1	144	92	1014	337	121	2586	1207	2426	1316	1128	660	878	7558	9735	5263
225	1083	370	313	432	239	624	1091	1205	387	541	135	296	5434	317	318	105	164	371	308	61	4452	49	-107	5	29	19	155	33	213	-29	-14	-37	192	3	151	85	938	347	114	2484	1222	2608	1404	1104	657	861	7672	9599	5262
259	1177	333	340	407	246	614	1146	1243	407	533	136	338	5412	290	319	106	146	331	296	61	3864	48	-109	-2	26	24	166	39	256	-16	-10	-34	193	1	156	96	847	352	110	2387	1227	2856	1534	1040	658	848	7655	9247	5295
271	1313	299	349	405	255	571	1211	1312	419	498	139	354	5364	276	282	96	133	286	251	51	3603	43	-92	-3	32	24	154	35	275	-28	-6	-35	200	4	155	96	797	395	114	2160	1279	2974	1594	1051	674	820	7273	8965	5223
269	1409	283	366	362	257	559	1272	1433	454	461	141	347	5296	273	237	100	123	249	233	50	3389	50	-98	3	21	33	164	39	305	-13	3	-36	184	-1	166	89	790	379	111	2021	1334	3024	1720	1039	682	802	6866	7933	5114
287	1397	291	412	361	273	555	1287	1531	471	461	144	362	5145	259	210	91	120	211	201	54	3344	54	-87	5	27	29	178	43	368	-20	1	-31	185	-8	165	89	763	374	120	1811	1424	3057	1798	1013	677	789	6380	6960	5004
270	1353	283	418	365	280	566	1320	1620	527	449	152	380	4908	258	176	95	116	155	172	65	3325	51	-87	1	33	35	181	46	403	-27	-2	-22	193	1	166	92	767	355	111	1708	1541	2994	1856	1034	681	831	5874	5099	4792
251	1229	316	408	349	277	560	1309	1684	552	456	149	371	4620	241	140	102	118	154	147	69	3292	49	-99	5	29	38	180	43	427	-27	-1	-22	197	1	158	96	718	327	129	1606	1551	2792	1840	1026	684	808	5377	4068	4616
223	1080	372	425	352	268	537	1338	1794	549	467	148	379	4326	230	124	100	120	129	147	62	3250	46	-113	3	29	37	192	38	449	-29	-3	-17	181	3	160	128	713	293	118	1563	1648	2603	1800	1023	664	848	5045	3629	4498
199	951	403	428	384	283	544	1445	1835	561	466	143	381	3939	251	110	91	109	122	139	65	3076	47	-110	6	27	42	201	40	472	-44	6	-17	192	-11	165	130	675	272	125	1622	1675	2417	1718	1057	641	852	4867	3491	4382
175	837	444	415	410	294	526	1637	2015	551	486	128	407	3554	235	93	73	110	115	124	73	2912	52	-119	0	24	50	182	38	484	-52	-4	-19	176	-8	173	149	625	239	123	1650	1689	2190	1629	1015	649	885	4789	3554	4310
169	776	470	386	443	300	511	1876	2236	532	508	118	414	3154	225	92	73	110	122	127	87	2784	59	-112	7	26	49	188	37	460	-52	-1	-19	177	-1	171	168	614	226	110	1799	1615	1988	1481	1062	625	875	4740	3510	4306
191	745	487	374	451	315	497	2292	2654	503	481	116	427	2833	218	90	87	96	104	119	81	2559	45	-120	2	22	60	195	44	405	-60	-12	-32	187	-2	175	168	578	201	111	1999	1526	1901	1344	993	642	873	4758	3542	4295
174	754	497	360	488	343	472	2632	3364	461	471	104	454	2589	209	102	93	103	103	121	80	2371	57	-123	6	25	72	188	34	354	-64	-13	-21	179	-9	171	180	528	190	100	2276	1434	1828	1256	971	620	859	4845	3516	4272
195	767	474	336	536	346	477	2986	4406	446	454	94	480	2491	196	83	103	99	105	111	77	2262	51	-132	-5	21	76	203	34	345	-67	-5	-29	165	0	178	179	532	189	92	2553	1319	1843	1187	997	641	821	4839	3378	4393
203	828	443	327	562	379	427	3281	5645	428	445	100	472	2480	187	93	108	98	107	111	82	2112	63	-120	7	19	82	198	34	310	-61	-4	-23	188	-2	186	170	494	174	103	2829	1225	1966	1147	953	644	821	4921	3239	4350
233	898	406	295	570	385	410	3352	7034	418	411	83	469	2570	188	87	125	111	96	110	76	1983	70	-111	10	34	72	195	39	296	-66	2	-15	190	-10	177	172	479	175	92	3115	1131	2143	1150	934	621	774	4933	3013	4490
220	943	371	269	574	379	362	3276	7737	421	376	91	443	2704	161	87	159	120	95	101	71	1945	77	-100	11	21	74	186	38	302	-73	9	-12	182	5	168	144	489	180	87	3319	1110	2309	1228	966	637	732	4845	2885	4395
248	975	338	254	605	381	348	2979	7876	412	337	95	445	2883	188	80	175	129	89	111	84	1939	76	-104	0	29	62	194	40	352	-78	15	-17	202	6	164	137	496	184	103	3398	1100	2642	1299	970	624	755	4797	2724	4327
255	988	317	224	615	358	327	2659	7939	427	323	94	421	3231	171	80	237	174	96	103	77	1982	74	-114	11	28	64	196	40	429	-74	26	0	185	-7	163	134	538	187	109	3359	1093	2961	1402	1018	629	713	4702	2633	4239
266	1004	272	219	679	342	320	2202	7940	388	295	96	404	3539	169	71	263	213	107	102	94	2105	85	-120	0	26	57	210	32	530	-63	40	6	193	-2	154	119	558	193	110	3179	1203	3352	1589	1025	613	704	4659	2544	4151
254	985	251	210	735	339	328	1755	7855	385	289	110	428	3890	174	69	324	257	104	103	97	2281	79	-108	6	24	45	198	39	630	-85	41	13	185	-3	164	115	592	187	115	2910	1289	3702	1782	1028	609	710	4542	2517	4086
262	979	241	214	761	325	316	1400	7708	377	272	125	430	4195	173	84	380	285	125	107	121	2588	74	-124	10	33	41	203	32	717	-67	65	19	191	-2	147	111	622	212	125	2551	1455	3925	1957	1052	574	682	4520	2470	3998
239	934	195	197	825	315	338	1131	6821	344	274	140	446	4583	185	79	423	367	148	128	144	2964	78	-105	10	31	36	221	34	778	-72	52	30	178	-7	165	102	633	211	127	2238	1613	4011	2220	1035	572	698	4549	2523	4015
225	880	180	202	835	310	383	923	5405	360	274	152	481	4880	182	101	462	420	165	161	184	3475	72	-115	4	23	32	211	38	813	-74	59	33	176	-4	146	95	696	239	123	1973	1819	3991	2402	995	578	677	4511	2596	3923
218	829	167	192	919	327	384	799	4054	335	292	178	487	5221	201	136	479	477	203	172	218	3967	73	-119	-5	22	27	193	32	779	-72	56	23	176	-6	151	100	702	228	140	1736	1971	3757	2446	947	592	667	4538	2587	3927
216	789	160	187	949	337	431	762	2923	341	313	178	499	5479	210	168	494	507	264	210	263	4630	76	-126	4	33	27	210	36	750	-76	58	30	174	-10	161	99	724	248	134	1676	2122	3420	2443	859	594	628	4524	2596	3868
193	716	149	190	999	336	453	759	2146	321	372	191	488	5720	247	193	487	525	310	249	294	5222	67	-131	2	22	23	189	28	669	-76	37	20	185	11	164	108	755	266	141	1649	2256	3048	2409	796	588	613	4459	2612	3804
173	693	150	170	1033	346	463	795	1598	317	406	204	472	5991	249	242	441	518	356	293	365	5968	55	-134	-4	32	28	196	28	578	-70	18	19	180	-3	165	96	769	301	121	1734	2296	2626	2189	725	599	587	4434	2545	3778
162	603	139	165	1110	353	522	844	1285	315	456	210	431	6320	262	311	399	504	414	329	396	6925	53	-138	-4	38	30	197	37	514	-76	20	-4	208	5	176	93	764	353	120	1892	2293	2341	1992	675	604	575	4374	2510	3693
134	538	145	158	1289	356	520	955	1136	301	533	208	431	6665	289	365	358	480	458	395	448	7197	50	-131	-1	43	27	195	28	447	-69	15	-5	209	-3	174	98	779	385	104	2177	2227	2113	1750	673	597	561	4197	2489	3592
126	517	147	148	1551	350	578	981	1101	309	591	204	380	7065	273	391	298	430	496	413	472	7403	50	-144	3	43	28	198	37	415	-73	-3	-12	204	12	167	103	803	404	110	2476	2010	1995	1489	651	567	573	4118	2429	3439
127	458	151	129	1994	333	599	1014	1164	310	627	224	350	7651	281	437	270	389	519	437	462	7659	44	-144	1	47	24	169	41	415	-68	0	-15	216	9	169	103	819	442	100	2908	1834	1987	1353	681	514	570	4017	2425	3305
117	418	126	142	2479	318	605	1028	1229	314	687	205	361	7771	266	462	221	338	489	444	472	8199	52	-137	2	48	32	198	39	393	-79	0	-19	227	13	170	103	836	439	94	3300	1596	2130	1256	675	508	604	3991	2385	3201
100	429	127	130	3003	321	648	1027	1326	339	709	218	358	7895	291	467	174	265	488	436	411	8534	48	-140	0	46	26	171	26	417	-64	-3	-26	234	14	158	93	855	478	83	3739	1390	2466	1213	722	465	628	3996	2408	3142
111	408	128	131	3499	298	725	990	1452	352	718	222	346	8083	259	475	153	235	467	425	395	8607	48	-146	-5	55	26	183	28	499	-74	1	-20	233	18	163	99	887	484	75	4051	1225	2808	1239	748	438	655	4074	2347	3100
107	411	115	145	3892	286	791	941	1493	380	774	227	337	8388	271	454	123	177	394	408	330	8650	38	-143	-7	55	20	179	28	522	-65	-3	-22	241	21	146	91	927	473	71	4345	1152	3338	1303	756	435	678	4116	2378	3096
108	384	106	141	3993	279	867	895	1468	416	739	231	333	9068	242	417	109	167	362	334	285	8653	46	-135	-13	36	22	184	32	541	-75	-2	-30	246	20	156	104	897	468	67	4403	1112	3916	1457	791	412	706	4278	2363	3035
110	380	106	134	3935	266	977	833	1425	429	729	241	332	9438	275	369	92	140	301	304	247	8617	46	-140	0	43	19	176	26	638	-73	-3	-26	242	11	148	101	926	434	70	4273	1148	4612	1667	802	413	693	4310	2336	3002
97	369	99	140	3572	264	1068	789	1368	463	739	248	313	9688	274	313	92	113	255	264	205	8543	51	-129	0	37	22	159	32	682	-76	-3	-19	234	9	146	101	927	429	63	4051	1211	5261	1961	797	415	656	4273	2264	3020
105	351	99	150	3082	262	1166	757	1273	484	762	232	293	9641	275	262	84	115	209	236	175	8255	54	-118	1	44	19	164	35	733	-83	-8	-27	224	-3	141	100	948	411	61	3708	1304	5786	2258	802	436	654	4182	2181	2968
99	325	101	157	2529	270	1268	741	1162	504	754	238	303	9554	257	218	80	103	178	183	150	7669	49	-116	-12	37	24	159	29	777	-68	-10	-24	209	6	141	102	900	392	69	3310	1449	6165	2608	799	423	591	4020	2153	2842
89	319	108	151	1987	257	1438	738	1066	545	777	215	274	9506	265	175	69	96	150	170	139	7435	42	-102	-6	42	24	157	31	836	-70	-10	-28	191	-4	150	109	859	389	58	2880	1683	6257	2908	788	457	612	3751	2101	2781
87	290	97	156	1505	267	1637	708	1014	544	805	223	276	9492	267	143	70	92	139	136	138	7232	41	-87	4	33	23	147	27	853	-69	-13	-29	184	-3	147	100	787	398	54	2537	1842	6060	3112	754	463	561	3539	2088	2598
77	278	107	163	1089	270	1920	713	965	584	807	223	274	9505	256	117	74	91	113	124	138	7088	54	-88	2	31	21	161	35	855	-63	-4	-8	167	-13	143	101	746	396	63	2285	2089	5649	3284	707	492	541	3300	1998	2505
65	280	114	173	823	277	2383	739	948	604	809	231	262	9514	255	108	69	90	103	107	137	7042	45	-73	12	24	23	151	35	838	-60	-14	-22	161	-10	144	105	685	443	60	2043	2270	5062	3247	690	451	524	3079	2005	2392
84	249	111	188	667	257	2896	739	932	654	786	249	249	9516	270	99	73	95	98	107	128	7017	52	-37	6	29	15	150	28	836	-61	3	-14	166	-8	141	103	643	487	48	2024	2456	4428	3082	642	451	500	2942	2047	2313
81	255	111	198	585	269	3572	706	936	686	797	284	242	9511	278	76	67	92	90	99	135	7016	54	-31	4	32	29	143	21	773	-58	-9	-17	161	-7	135	96	592	507	60	1957	2515	3808	2871	627	433	496	2886	2020	2310
80	260	120	189	549	268	4203	696	938	730	740	283	227	9500	298	79	73	86	88	104	135	6904	54	-29	0	28	25	140	27	790	-71	7	-13	169	-12	142	101	602	593	47	1957	2485	3243	2617	582	435	472	2885	2071	2280
76	257	129	191	591	262	4728	699	941	780	745	282	209	9493	308	62	71	80	80	91	111	6662	64	-16	5	27	31	143	41	891	-73	-1	-16	200	-8	157	105	604	614	57	1930	2352	2837	2317	568	416	500	2884	2074	2354
70	267	141	186	624	254	5043	690	938	814	762	302	220	9517	333	69	77	87	85	98	117	6268	72	-13	7	27	22	134	30	1050	-63	5	-5	205	10	159	107	621	628	51	1899	2208	2536	2039	543	387	482	3004	2026	2399
73	273	144	190	705	254	5105	686	961	858	790	281	218	9598	333	65	77	81	83	97	119	5905	75	-11	6	27	23	127	33	1349	-68	6	-19	226	21	164	103	665	623	48	1854	2045	2373	1787	548	382	494	3074	1998	2466
79	294	173	167	751	243	4880	698	929	861	844	268	240	9665	334	68	83	69	73	89	121	5385	77	-11	12	24	18	140	27	1799	-69	3	-18	251	14	153	111	733	634	53	1852	1857	2215	1660	543	378	516	3223	1883	2526
86	293	166	150	782	258	4275	661	944	887	959	256	231	9562	327	72	82	78	64	86	123	5054	75	-35	14	29	28	125	30	2293	-64	5	-9	263	16	190	119	793	573	47	1760	1701	2166	1517	570	363	514	3283	1799	2463
78	298	197	143	797	261	3625	696	896	900	983	265	246	9135	315	55	89	91	80	92	137	4843	76	-52	16	31	20	108	39	2958	-71	2	-16	276	25	181	107	850	557	51	1718	1584	2194	1465	555	353	521	3457	1726	2423
74	296	198	131	758	258	2895	712	896	981	1018	228	280	8227	307	60	92	87	81	87	163	4708	92	-62	9	24	28	108	24	3616	-66	2	-21	279	26	197	110	903	502	39	1604	1500	2161	1423	594	340	528	3450	1654	2372
97	315	212	123	762	248	2232	687	898	1091	1014	223	293	7743	297	51	108	106	69	90	188	4851	95	-74	4	25	25	128	28	4184	-77	-6	-10	282	23	215	112	937	443	46	1489	1454	2134	1418	606	340	538	3482	1501	2248
98	318	211	126	698	254	1623	704	908	1251	1030	214	290	6282	268	56	114	113	81	82	233	4889	90	-94	1	35	32	117	32	4616	-70	7	-23	261	33	228	120	957	429	50	1404	1471	2074	1396	639	331	570	3510	1486	2141
89	346	194	125	655	251	1163	729	884	1487	957	218	320	5323	274	58	128	130	79	84	281	5039	79	-106	1	28	29	115	34	4756	-67	0	-19	254	23	226	116	954	408	58	1349	1475	2036	1385	647	339	576	3500	1467	2054
94	359	170	149	602	249	857	724	935	1743	884	211	331	4934	247	59	152	141	81	91	322	5208	75	-103	4	27	25	105	37	4739	-60	5	-31	222	4	234	103	915	425	51	1263	1489	1966	1343	680	347	607	3432	1434	1979
114	358	163	178	533	247	680	710	923	2099	852	204	327	4835	252	61	154	149	89	99	388	5333	72	-110	0	28	32	107	28	4380	-50	-6	-26	203	-1	231	120	842	468	50	1271	1451	1885	1301	695	341	637	3377	1471	1936
109	363	155	214	525	262	601	679	914	2387	777	206	359	4977	251	67	162	161	92	108	482	5327	66	-116	3	35	37	109	38	3944	-40	3	-25	191	-3	226	125	754	561	54	1302	1447	1785	1278	692	372	644	3136	1529	1811
114	349	158	228	495	248	566	647	909	2571	767	208	349	5116	243	72	185	175	106	111	522	5371	59	-96	-3	43	34	109	31	3306	-37	4	-14	180	-4	218	133	699	705	61	1390	1401	1662	1187	665	373	627	3019	1526	1763
109	354	159	266	478	259	621	616	897	2726	754	185	378	5229	232	82	198	194	115	119	573	5159	57	-88	-3	46	32	98	29	2681	-19	7	-17	190	-3	213	110	653	844	68	1541	1306	1598	1114	663	388	620	2812	1571	1754
116	344	197	282	499	247	662	601	914	2701	720	186	410	5355	226	97	200	208	128	125	618	4875	54	-65	-6	46	29	85	31	2156	-1	6	-9	183	-6	203	97	589	1071	67	1723	1262	1560	1021	619	398	579	2678	1598	1737
99	324	222	285	485	247	707	576	878	2524	726	173	448	5347	226	112	230	217	138	136	642	4567	43	-72	-1	46	31	94	30	1638	11	13	-12	188	8	197	94	635	1252	67	1946	1190	1499	1009	604	423	537	2469	1553	1746
104	345	270	294	503	268	784	580	888	2298	731	176	479	5235	230	124	234	227	150	146	632	4255	45	-67	-2	54	30	82	37	1281	34	7	-16	221	10	180	96	663	1463	57	2237	1089	1566	932	570	426	529	2415	1499	1729
90	330	317	246	485	259	800	579	921	2020	681	171	489	5080	219	132	248	235	175	148	640	3807	41	-69	-3	60	25	88	37	999	39	15	-6	234	29	177	85	777	1612	66	2585	1020	1663	929	542	437	461	2357	1460	1785
81	382	378	221	488	255	811	592	920	1692	671	166	531	4919	210	143	275	276	181	177	588	3479	45	-66	-14	63	35	88	35	808	42	12	-11	271	31	181	89	963	1716	56	2855	925	1849	925	557	448	439	2322	1352	1791
88	426	405	179	483	267	797	596	956	1404	639	155	545	4822	195	145	278	272	186	182	523	3180	44	-57	-15	61	45	87	49	685	62	9	-11	307	39	166	90	1269	1752	59	3177	883	2053	958	534	417	416	2342	1309	1832
96	528	418	159	504	252	733	608	1002	1162	618	147	555	4690	196	177	278	280	211	189	456	3058	38	-62	-5	57	34	86	44	617	50	25	-14	338	42	173	95	1709	1705	61	3452	849	2344	1045	523	401	387	2373	1247	1863
100	643	390	137	469	254	685	582	1018	965	591	151	541	4612	195	182	271	293	227	197	383	2955	41	-88	-7	44	42	88	53	622	39	17	-8	365	59	161	96	2275	1593	67	3794	891	2677	1144	512	376	358	2462	1210	1916
131	767	366	119	453	240	611	589	1047	832	596	136	564	4593	176	202	259	304	233	210	325	3060	39	-89	-11	46	43	82	52	570	43	30	-4	407	76	177	95	2957	1476	50	4013	893	3070	1300	491	382	348	2509	1143	2009
164	974	313	103	460	251	574	594	1026	754	557	132	586	4577	180	205	240	298	250	222	280	3204	38	-79	-11	51	59	83	49	569	9	19	-6	467	86	187	108	3715	1310	46	4390	963	3438	1485	446	351	340	2602	1124	2088
194	1142	240	95	475	248	518	555	997	709	513	149	621	4614	177	233	216	278	262	251	239	3486	39	-94	-11	51	64	67	56	568	-12	4	-13	485	87	198	112	4479	1140	56	4817	1095	3862	1696	418	368	341	2746	1137	2156
221	1261	202	100	459	240	489	537	978	675	502	140	728	4630	181	245	196	246	275	249	194	3706	43	-84	-1	48	70	73	47	514	-2	6	-15	519	113	188	121	5173	1045	68	5559	1216	4174	1953	387	340	319	2785	1124	2240
235	1312	153	97	468	244	461	490	879	649	494	133	902	4694	173	251	171	228	276	269	147	3882	36	-82	-2	35	106	74	37	496	-31	-2	-16	547	125	190	121	5687	916	65	6472	1404	4517	2175	380	319	328	2932	1149	2251
260	1315	122	97	477	243	459	494	825	663	447	158	1031	4663	190	266	156	217	274	256	129	3915	37	-64	-3	34	115	65	54	445	-36	-3	-15	590	127	205	128	5950	861	77	7647	1579	4918	2401	378	323	319	2841	1147	2255
254	1226	106	99	476	242	451	503	780	650	446	158	1198	4639	177	259	146	181	278	265	133	3936	38	-32	-1	43	113	57	43	443	-51	-2	-25	626	152	199	114	6067	786	78	7841	1772	5359	2633	378	312	333	2842	1137	2199
240	1063	85	87	478	235	441	505	721	628	447	173	1371	4583	170	267	142	190	249	253	116	3824	38	-10	-7	33	133	64	45	404	-41	-3	-29	622	141	202	122	5787	776	93	8019	2000	6122	2762	370	307	351	2787	1179	2151
228	919	96	89	479	239	457	484	675	611	442	176	1472	4460	202	246	140	173	227	254	101	3670	41	21	-12	29	142	69	41	371	-44	-4	-23	656	155	195	110	5513	747	96	8172	2209	7176	2987	392	288	345	2647	1188	2053
185	707	86	91	465	235	476	507	637	603	451	189	1496	4334	201	243	144	167	225	241	106	3388	43	57	0	33	141	56	39	371	-40	-2	-23	651	161	194	106	4868	710	112	8269	2390	7674	3151	382	275	364	2565	1225	1970
145	543	75	91	460	224	440	540	601	569	483	182	1438	4329	206	221	161	157	206	201	93	3169	41	87	-2	25	147	64	37	332	-50	4	-26	648	165	187	101	4381	713	95	8308	2563	7971	3522	384	245	356	2451	1240	1854
121	406	86	85	453	213	453	520	622	556	515	194	1340	4297	222	198	174	166	184	182	95	3054	39	103	-8	22	123	71	36	314	-54	18	-9	592	150	190	101	3967	709	111	8258	2659	8302	3948	387	224	362	2407	1284	1731
93	324	81	86	406	222	442	541	618	554	520	192	1147	4260	213	177	194	172	167	180	85	3020	42	117	-6	23	123	63	39	310	-62	20	-9	559	126	195	86	3602	691	81	8158	2784	8855	4521	403	241	368	2326	1312	1611
76	276	80	77	403	218	436	552	656	527	574	191	948	4254	220	155	204	186	154	153	90	3061	46	107	-17	25	97	70	42	314	-52	11	-18	519	127	190	90	3183	629	79	8009	2956	8896	5376	388	253	372	2308	1440	1532
72	230	71	85	401	210	441	517	647	518	598	215	770	4247	221	149	224	198	152	150	98	3247	47	102	-7	28	90	68	34	348	-41	22	-11	451	97	203	96	2948	627	71	7865	3213	8975	6325	388	236	351	2240	1433	1474
70	228	70	88	399	202	425	531	677	491	621	217	594	4222	229	135	216	211	152	137	98	3642	47	75	1	28	75	60	35	397	-58	18	-9	426	71	216	101	2734	610	72	7708	3631	9002	7207	354	261	337	2183	1488	1398
66	208	81	105	402	215	440	497	653	498	637	227	451	4167	236	138	226	243	160	143	86	4141	38	77	-8	29	65	52	34	446	-52	35	-2	339	53	232	113	2438	565	58	7316	4049	8969	7725	349	263	354	2090	1450	1325
66	198	61	113	398	208	448	509	650	512	649	236	401	4057	235	133	213	252	181	158	87	4770	50	53	-5	25	52	47	38	575	-47	31	-9	304	44	242	111	2251	503	53	6666	4541	8904	7779	341	278	322	1956	1462	1268
62	193	74	120	426	195	439	509	641	507	677	259	341	3903	250	144	205	253	215	158	97	5549	51	34	6	30	48	63	39	661	-51	10	-7	269	41	272	123	2002	477	43	6398	5021	8861	7788	320	257	301	1860	1436	1191
63	190	76	133	441	213	422	494	612	482	676	281	317	3876	265	154	189	242	228	176	105	6375	55	10	-2	31	48	60	38	806	-47	7	-12	255	27	283	148	1826	470	40	6342	5412	8321	7743	325	274	291	1749	1326	1151
55	191	80	142	434	226	443	492	600	501	692	282	306	3694	278	173	172	221	261	200	99	7051	48	6	-4	29	50	80	45	935	-45	0	-10	233	15	311	157	1638	504	51	6419	5689	8002	7526	297	250	306	1650	1277	1165
60	204	109	151	423	228	448	450	568	486	740	303	355	3518	292	199	161	204	250	200	107	7201	49	14	-3	32	48	57	40	1131	-29	3	-4	218	21	336	163	1495	468	46	6400	5661	7793	6669	279	248	274	1613	1210	1124
63	174	109	160	402	222	453	449	561	478	792	326	381	3344	320	191	147	206	259	225	123	7381	52	13	-1	24	43	64	37	1399	-13	0	-18	222	13	332	185	1427	496	49	6251	5489	7626	5825	261	237	268	1626	1169	1162
52	173	139	168	380	236	433	435	528	491	840	314	411	3267	345	218	127	173	278	218	127	7604	45	6	3	25	50	56	30	1694	-1	-2	-16	210	13	323	199	1399	534	40	6039	5006	7567	5102	259	229	281	1595	1151	1175
53	186	172	184	381	225	415	415	521	467	933	331	431	3155	317	219	129	155	267	215	136	8079	54	17	-4	24	56	41	34	2087	8	1	-22	220	17	323	213	1412	569	40	5706	4530	7541	4648	248	225	279	1600	1092	1232
53	199	175	200	348	231	376	420	523	471	989	337	478	3052	327	218	112	140	254	196	149	8549	49	8	-3	32	40	64	51	2518	31	2	-6	202	7	312	220	1372	592	40	5360	4104	7520	4459	250	211	267	1658	1071	1256
56	210	209	235	342	224	386	404	483	483	1056	341	481	3065	334	203	107	143	229	199	171	8736	56	-10	-3	31	45	31	42	3153	42	14	-20	206	6	307	228	1403	604	42	5035	3861	7538	4382	229	201	284	1706	1012	1244
61	239	222	268	321	227	368	390	480	475	1104	402	478	3006	308	189	119	133	205	187	199	8900	61	-7	-6	32	41	43	44	3837	65	2	-10	210	0	283	242	1404	630	39	4768	3648	7503	4385	238	196	275	1654	955	1231
64	293	243	302	342	229	373	374	496	478	1120	473	451	3036	305	162	109	135	174	175	201	8982	63	-34	1	26	42	43	41	4464	70	28	4	206	6	286	250	1359	655	41	4614	3677	7314	4457	242	177	279	1640	910	1261
69	372	242	334	335	211	378	389	467	468	1109	573	426	2965	308	155	109	124	169	157	205	9023	60	-44	-1	28	45	35	47	5045	75	43	12	205	20	268	270	1350	686	37	4579	3724	6954	4440	269	155	267	1620	863	1235
75	469	245	355	329	215	373	394	459	472	1131	683	390	2952	323	140	107	125	151	158	236	9017	65	-63	-8	31	48	40	51	5433	92	45	29	195	-4	267	273	1256	684	32	4472	3878	6515	4306	288	157	269	1598	855	1211
89	591	242	351	334	217	366	406	463	486	1134	752	392	2869	354	121	113	122	130	129	245	9015	58	-54	-15	34	51	29	41	5568	106	59	30	202	9	259	272	1186	691	41	4466	3881	6074	4109	339	164	270	1586	782	1195
97	672	249	338	349	209	388	438	469	488	1201	851	362	2788	389	108	108	129	136	140	273	9017	58	-60	-16	38	57	19	52	5438	98	83	56	206	11	260	281	1105	753	35	4498	3912	5845	3930	378	154	248	1521	789	1177
108	788	277	313	358	207	387	443	465	486	1387	845	330	2726	431	107	116	131	131	132	279	9025	50	-65	-12	27	67	19	56	5087	77	88	78	212	11	255	250	1064	755	46	4402	3813	5628	3642	419	153	278	1443	794	1146
133	812	318	257	338	204	378	467	469	478	1615	821	323	2662	455	92	110	127	108	127	301	8962	41	-59	-11	30	70	20	61	4422	61	92	79	232	10	252	241	1034	774	55	4306	3670	5544	3426	455	154	272	1386	839	1079
129	875	352	224	320	203	381	477	503	471	1953	753	325	2587	479	95	106	129	115	139	321	8862	46	-45	-8	29	88	27	63	3776	58	112	96	246	21	245	217	1045	805	59	4191	3449	5493	3293	466	153	263	1348	824	1026
137	852	357	182	328	210	360	484	494	448	2296	648	302	2540	462	92	124	130	124	126	341	8625	47	-58	-7	35	110	14	57	3206	30	119	95	285	28	249	206	1124	820	62	4038	3162	5569	3231	480	173	266	1286	802	945
151	870	387	153	303	205	369	489	538	458	2522	543	310	2577	438	100	108	121	118	135	363	8076	49	-51	-4	38	121	34	59	2657	8	122	101	321	30	234	179	1209	837	66	3831	3030	5576	3191	489	185	250	1223	836	912
149	859	401	134	296	193	344	502	553	413	2704	450	307	2584	420	100	107	119	123	114	361	7416	44	-61	-6	40	126	20	65	2237	-5	115	108	360	52	220	149	1317	861	69	3626	2925	5522	3200	445	209	245	1165	848	856
142	903	386	109	291	197	313	487	584	413	2732	370	288	2644	378	112	110	110	125	116	366	7101	50	-68	-1	42	154	11	58	1988	-16	134	107	412	70	223	151	1504	891	75	3416	2813	5361	3151	403	232	254	1133	851	815
147	979	397	105	285	198	303	453	589	403	2675	281	302	2712	314	108	116	127	127	128	358	6327	47	-54	-8	42	170	16	53	1898	-32	147	106	482	77	219	130	1706	936	82	3174	2801	5231	3120	387	235	229	1115	838	744
160	1025	405	104	267	189	300	452	594	382	2401	247	282	2704	289	114	110	127	117	131	346	5615	53	-68	-9	48	159	13	54	1730	-40	150	107	543	119	218	124	1918	938	75	2839	2745	5057	3094	353	277	235	1105	822	723
167	1094	381	92	269	183	293	429	583	353	2119	222	276	2705	253	106	104	118	122	120	314	5318	39	-71	0	49	180	18	47	1698	-40	148	117	628	149	216	128	2191	941	75	2597	2749	4837	3032	335	285	222	1103	823	720
185	1135	340	96	250	202	291	397	593	371	1761	191	299	2633	242	99	115	122	122	128	278	5184	49	-73	-4	47	176	20	43	1637	-49	133	94	656	160	215	114	2487	962	69	2419	2731	4467	3025	358	292	240	1102	771	716
201	1183	306	90	260	199	306	385	564	368	1388	190	277	2488	210	98	129	123	110	117	271	5099	51	-70	-10	45	176	13	44	1505	-47	116	74	693	172	212	113	2813	939	66	2345	2683	4125	2923	376	296	247	1128	773	717
223	1174	266	96	264	210	306	376	550	353	1071	206	257	2401	207	107	148	143	122	122	239	5082	47	-79	-3	36	155	3	35	1404	-63	121	81	735	193	206	107	3141	893	77	2280	2592	3793	2851	427	280	246	1132	704	760
228	1150	213	102	243	211	311	366	538	355	849	195	272	2296	192	93	176	165	113	125	204	4986	54	-69	-2	47	137	20	37	1246	-63	86	65	711	189	209	113	3454	849	83	2337	2556	3449	2781	501	267	271	1235	705	773
218	1118	179	104	240	219	314	381	523	344	721	234	294	2204	190	87	183	157	108	119	199	4752	50	-81	-7	31	132	5	35	1139	-52	70	53	660	160	228	114	3742	832	84	2482	2516	3110	2572	572	236	270	1293	679	837
256	1097	142	100	247	212	323	353	520	333	625	245	295	2153	200	93	195	185	124	118	190	4545	49	-61	-9	34	113	0	36	1077	-60	51	33	587	163	213	109	3951	714	93	2698	2418	2901	2438	643	212	303	1435	660	859
223	1007	114	110	256	226	308	352	527	337	612	254	293	2060	214	87	220	219	128	119	187	4333	55	-73	1	30	96	3	30	998	-53	42	27	539	150	201	104	3970	684	104	2963	2308	2751	2237	686	201	309	1565	655	927
220	876	111	120	255	213	296	340	534	324	616	269	305	1996	233	97	246	237	130	135	193	4113	53	-62	-4	31	81	10	44	1045	-65	34	19	467	119	211	116	3944	636	105	3264	2208	2689	2079	753	196	347	1730	621	985
188	800	100	118	266	212	304	324	515	322	635	245	291	1948	239	109	264	238	139	126	216	3957	55	-65	-8	34	73	10	24	1047	-66	31	9	420	84	216	102	3700	623	103	3565	2083	2786	1970	746	191	353	1872	622	1030
182	739	112	106	261	221	276	311	503	318	695	251	282	1911	256	124	263	274	157	143	243	3789	43	-48	-9	30	50	10	34	1052	-68	16	1	369	80	219	111	3397	592	106	3841	1926	2899	1833	770	201	359	1968	608	1060
157	697	115	86	286	212	283	297	466	313	759	240	293	1929	256	126	265	277	167	163	249	3606	51	-57	-5	32	54	10	35	1126	-66	16	-6	336	63	231	105	3084	613	109	4024	1812	3248	1786	728	217	356	2008	596	1056
154	708	128	95	292	199	282	304	441	330	828	224	266	1853	249	141	275	298	188	173	264	3565	40	-44	-13	29	51	2	30	1155	-59	6	0	308	52	219	121	2706	634	103	4327	1718	3629	1784	728	249	360	1920	615	1044
128	750	130	86	316	191	270	310	416	337	908	215	259	1847	241	162	286	317	214	199	278	3530	48	-45	-14	34	47	7	32	1168	-65	6	0	333	53	220	116	2390	712	100	4259	1671	4011	1886	641	262	354	1824	610	991
110	800	131	73	322	190	264	304	397	351	879	213	264	1834	235	180	308	315	248	222	299	3522	36	-43	-18	34	42	12	33	1168	-68	8	-7	343	48	229	130	2222	771	102	4305	1608	4367	1997	609	284	367	1658	604	941
96	831	125	75	310	180	252	309	377	341	887	203	246	1884	218	205	302	339	258	222	308	3549	45	-15	-8	37	42	2	36	1132	-61	8	-15	361	62	218	122	2107	877	94	4358	1625	4749	2205	553	300	338	1512	646	885
108	858	107	76	327	177	249	296	364	342	859	197	244	1875	221	235	330	321	277	232	303	3591	39	-26	-13	36	36	10	33	1083	-58	21	-11	386	77	217	127	2142	903	85	4393	1751	5049	2393	483	320	333	1460	650	827
97	826	100	70	317	177	255	292	362	356	841	169	229	1928	210	251	349	360	267	249	267	3640	31	-22	-14	32	36	6	26	1029	-67	16	-19	422	88	213	132	2201	957	69	4485	1852	5180	2565	410	320	314	1394	693	843
87	771	99	77	310	184	233	304	356	338	770	186	246	1987	205	254	378	361	290	254	239	3621	46	-15	-6	37	32	14	36	935	-45	3	-9	442	75	217	146	2359	1024	68	4796	2023	5251	2786	392	304	284	1448	745	856
99	692	101	85	310	176	236	307	353	329	714	174	236	2017	200	261	379	369	283	246	251	3677	48	-30	-10	34	31	11	19	858	-50	1	-9	452	81	218	171	2455	1054	58	5197	2214	5288	2935	314	336	276	1662	792	869
109	601	84	87	281	195	230	293	357	348	665	182	253	2133	208	273	405	399	297	266	227	3639	42	-18	-4	32	36	25	24	793	-38	1	-22	445	83	228	191	2602	1034	59	5643	2333	5311	3034	273	308	239	1863	873	897
118	498	78	97	282	189	223	294	352	330	635	187	263	2269	211	265	399	419	311	273	197	3604	39	-36	-6	36	32	21	32	736	-34	12	-19	463	89	222	206	2663	953	59	6191	2474	5380	3009	238	305	209	2214	872	959
112	426	80	105	260	180	232	281	340	313	616	180	262	2339	215	282	433	447	327	284	184	3602	41	-45	-12	34	30	28	34	685	-29	13	-32	422	89	234	230	2626	928	58	6744	2591	5554	3058	219	290	214	2563	874	1007
110	357	88	124	266	176	220	255	337	313	618	199	241	2414	224	295	395	453	332	307	176	3481	40	-75	-13	35	34	29	40	649	-33	13	-15	434	92	236	260	2497	861	59	7365	2629	5776	3068	196	264	187	2878	869	1058
115	319	88	129	256	173	230	260	334	303	623	181	240	2436	218	299	399	451	346	313	157	3516	41	-69	-8	33	32	42	34	701	-27	21	-11	430	95	220	288	2365	781	67	7714	2635	6350	3121	193	242	167	3225	805	1097
99	267	105	145	264	186	243	233	339	307	623	174	239	2485	205	313	364	412	386	323	162	3418	49	-80	-12	29	30	41	24	714	-29	21	-6	450	75	238	273	2177	689	60	7910	2635	6856	3264	201	216	174	3331	727	1176
84	234	107	163	270	185	257	222	316	284	607	174	246	2400	200	358	349	419	403	356	152	3367	39	-79	-20	29	35	38	36	772	-26	29	-2	461	96	248	299	2020	683	60	8176	2643	7497	3518	176	203	173	3483	671	1175
75	207	125	169	259	180	282	214	304	272	613	183	212	2322	190	376	322	398	417	372	143	3362	37	-84	-15	28	30	37	37	830	-5	41	10	503	125	258	299	1863	655	60	8991	2697	7615	3783	196	172	175	3412	629	1232
71	214	159	173	244	183	273	210	289	277	619	174	211	2174	200	382	303	356	438	388	149	3380	40	-80	-8	29	43	48	39	821	-4	40	13	547	138	251	272	1758	661	62	9273	2836	7755	4144	182	150	174	3258	624	1217
61	183	173	180	248	186	286	181	302	272	603	179	208	2073	218	410	304	361	424	388	148	3383	38	-70	-7	34	38	51	43	841	-14	64	23	577	145	235	245	1803	728	51	9551	3056	7967	4470	165	136	161	3078	605	1193
60	195	223	165	225	176	300	189	302	267	586	164	204	1936	208	405	336	333	432	380	158	3391	37	-58	-10	32	45	32	46	810	-8	96	39	635	153	240	227	1771	838	44	9600	3281	8343	4856	168	130	164	2850	601	1184
58	204	259	164	224	188	294	193	329	261	579	183	203	1796	213	407	377	340	402	379	161	3280	37	-48	-8	31	53	34	39	808	15	108	52	666	179	253	195	1932	990	46	9562	3604	8889	5214	153	117	165	2503	607	1119
58	213	297	151	215	176	270	183	356	265	590	190	211	1675	201	393	436	362	392	355	155	3237	38	-41	1	27	49	23	35	739	17	121	61	725	196	230	181	2107	1183	39	9498	3902	9230	5695	143	118	155	2296	621	1073
64	244	328	138	205	157	265	192	349	254	577	183	211	1586	212	374	534	407	351	306	147	3180	41	-31	-9	29	53	33	39	662	14	149	81	772	199	220	172	2356	1434	43	9453	4197	9431	6512	145	122	146	1960	670	1003
68	295	318	120	200	174	266	185	360	267	592	178	220	1505	213	355	629	464	347	303	157	3106	44	-10	-3	28	67	1	42	574	6	184	104	770	222	202	170	2609	1737	45	9446	4444	9394	7772	131	127	135	1723	696	933
72	345	313	111	205	178	248	200	342	247	590	186	216	1443	203	332	738	550	328	299	155	2973	46	-9	-4	32	67	-4	43	544	6	172	110	832	233	203	143	2976	2010	45	9444	4734	9315	8123	123	127	124	1473	739	809
88	396	318	109	194	173	244	208	332	262	587	177	218	1354	202	312	856	666	343	283	165	2907	49	5	-14	32	64	-1	42	516	17	162	120	818	229	213	165	3285	2313	53	9447	5129	9268	8782	121	116	113	1261	789	736
112	464	316	98	192	179	263	229	328	268	614	169	219	1343	196	306	952	771	351	280	151	2895	39	-7	-7	28	72	-15	52	546	17	149	140	865	232	202	162	3598	2578	36	9456	5850	9251	9195	123	111	127	1088	807	663
119	518	289	84	197	157	258	247	313	264	603	175	195	1292	192	321	989	907	426	302	156	2892	50	-10	-9	28	72	-8	50	557	7	129	137	786	229	208	176	3875	2846	38	9512	7038	9263	9522	131	112	113	948	860	609
150	581	301	95	183	157	243	258	308	269	621	149	188	1261	190	367	1008	967	481	348	146	2866	54	-30	-6	33	77	-12	45	616	8	116	115	796	208	193	185	4178	2955	42	9573	7858	9270	9668	131	96	112	853	873	591
160	641	329	90	197	165	255	302	292	295	613	155	192	1244	207	404	991	1035	570	402	149	2858	50	-38	-9	23	89	-12	49	711	-5	88	101	723	206	206	175	4417	3044	50	9607	8333	9273	9673	127	96	118	779	871	552
195	665	315	84	201	160	244	325	318	284	604	154	170	1274	169	479	921	1094	695	476	160	2868	52	-61	-5	25	86	-21	40	867	-23	74	77	731	200	217	197	4540	3011	61	9505	8964	9269	9655	127	95	126	780	880	523
198	680	319	86	186	150	243	350	343	300	548	144	174	1293	189	573	869	1007	757	594	177	2803	45	-57	-8	31	87	-14	55	1025	-22	56	67	700	184	235	194	4717	2985	61	9138	9110	9262	9645	126	83	109	754	851	544
200	627	326	79	173	164	226	380	388	270	557	145	153	1337	174	686	732	964	846	692	180	2767	52	-77	-7	20	90	0	51	1219	-39	41	40	691	183	250	192	4909	2917	75	8235	9346	9250	9644	140	77	127	720	818	526
203	608	319	82	168	149	205	407	427	278	540	153	156	1375	169	793	622	919	928	778	215	2691	63	-82	-2	28	118	-14	48	1462	-37	40	20	752	207	244	188	5404	2904	75	7765	9520	9272	9652	135	84	118	731	763	544
204	548	287	108	161	162	196	378	459	266	537	162	151	1392	176	885	534	778	1005	841	249	2602	64	-73	-11	34	104	-15	47	1785	-26	34	20	835	237	251	191	6502	2857	83	6389	9558	9331	9666	143	82	119	707	689	511
187	493	247	110	162	147	194	393	498	266	533	164	164	1378	187	946	479	678	1002	878	269	2466	50	-60	-3	24	115	-14	48	2181	-36	47	17	974	275	255	181	7699	2835	89	4982	9560	9401	9687	131	79	126	677	611	501
168	418	196	127	154	162	167	376	513	257	531	163	157	1373	160	969	436	603	948	889	300	2325	55	-46	4	29	105	-14	41	2734	-32	46	28	1064	329	258	189	8213	2748	81	4382	9530	9391	9568	152	87	125	662	548	461
158	364	173	123	154	159	179	359	494	246	521	161	163	1396	166	996	404	526	907	865	319	2303	50	-33	0	45	109	-16	43	3552	-11	54	20	1219	397	262	202	9036	2727	86	4138	9365	9087	9300	175	86	128	618	489	431
166	311	161	114	139	148	169	309	485	217	536	150	156	1362	170	928	384	489	831	795	361	2155	73	-9	-4	35	105	-11	50	4670	-11	84	31	1428	467	241	201	9445	2594	80	4214	9137	8476	9040	174	91	124	576	460	394
182	293	161	111	134	148	179	313	430	225	546	141	150	1314	178	869	394	420	717	728	369	2104	64	18	-5	35	96	-20	36	6058	-8	71	43	1559	551	239	219	9533	2481	81	4412	8979	7718	8075	200	85	125	545	415	381
181	264	177	108	127	162	175	310	375	223	556	148	162	1241	160	766	393	432	646	646	387	2081	68	42	0	28	87	-18	25	6782	-2	81	44	1697	619	230	221	9468	2298	79	4668	8228	6789	7447	226	78	129	516	402	348
177	277	212	93	133	163	175	304	345	207	557	143	163	1214	161	686	418	430	547	568	379	2149	72	85	3	43	76	-8	43	7076	-3	76	54	1832	684	228	257	9385	2031	61	4783	7734	5615	5343	244	84	139	486	409	342
176	299	232	83	117	172	175	330	304	212	542	135	163	1192	166	580	439	420	464	491	411	2217	73	109	-7	45	70	-14	37	7390	1	75	53	1890	712	218	262	9360	1859	66	4883	6216	5055	4096	256	73	136	483	388	328
151	362	255	85	126	159	161	357	285	205	519	130	166	1138	153	517	438	448	440	453	418	2258	68	157	-6	40	72	-21	34	7965	-11	77	58	1851	738	222	268	9376	1593	64	4921	4491	4990	3472	263	86	142	492	394	320
146	459	253	69	128	172	162	378	295	197	493	124	178	1053	164	465	471	484	410	383	421	2380	72	172	-1	34	66	-4	46	8187	-12	79	47	1719	664	252	294	9391	1429	74	4763	3420	5071	3351	256	84	131	508	387	339
129	589	253	78	144	170	167	400	295	195	471	129	181	1014	159	441	441	495	416	366	426	2392	51	217	-7	42	60	-13	50	8192	-21	74	44	1613	609	256	295	9401	1324	68	4639	2933	5257	3423	220	86	138	486	368	352
111	754	248	64	144	169	149	445	318	186	439	144	180	991	150	411	459	485	417	358	442	2439	66	242	-8	42	57	-22	46	8181	-11	70	54	1387	537	295	316	9405	1183	55	4346	2749	5424	3726	214	88	121	517	353	360
111	904	207	66	165	168	142	444	346	203	420	146	189	939	158	386	456	504	437	344	478	2440	56	283	4	41	57	-19	47	7764	-20	74	58	1196	460	339	344	9403	1166	60	4194	2822	5466	4044	185	91	116	515	338	376
110	1055	196	61	176	163	142	483	394	194	405	144	191	911	165	411	428	490	445	374	497	2376	54	310	-1	44	64	-24	37	7211	-33	78	66	973	365	388	349	9394	1084	59	3976	2998	5540	4305	181	95	112	524	330	369
112	1136	172	59	213	155	133	467	410	203	410	143	203	888	151	402	415	469	459	375	520	2342	64	321	1	44	74	-28	47	6922	-40	95	80	812	276	479	329	9381	1094	48	3914	3255	5533	4436	176	110	113	534	301	374
137	1122	143	61	237	150	131	450	443	198	425	143	194	897	162	400	408	477	474	397	543	2266	60	345	0	40	68	-4	45	6600	-38	93	91	677	218	583	309	9364	1058	59	3876	3580	5423	4463	185	103	108	538	289	366
162	1063	124	63	270	165	123	414	476	206	436	131	204	882	154	429	410	448	493	399	545	2134	61	370	9	49	82	-12	55	5097	-48	98	68	579	161	675	311	9377	1039	54	3853	3708	5308	4372	214	104	105	551	270	353
198	968	93	53	279	165	107	375	479	188	461	127	202	868	163	455	402	446	481	397	573	2038	72	336	4	42	85	-15	45	3707	-53	131	106	480	114	761	281	9434	965	54	3792	3906	5084	4116	260	107	114	575	264	337
211	817	85	54	297	178	113	351	470	197	443	119	186	836	157	465	405	444	484	387	535	1946	83	292	-1	47	102	-9	35	2667	-46	148	103	439	113	827	295	9518	953	54	3856	3850	4954	3817	310	97	116	610	274	332
219	675	75	54	302	178	108	323	463	191	444	134	181	848	149	447	411	441	489	401	535	1861	87	260	17	55	104	-10	36	1949	-55	155	109	400	83	864	289	9530	936	73	3817	3718	4857	3488	351	92	127	662	270	322
226	531	68	50	271	181	111	296	435	192	464	122	177	886	149	457	387	420	479	406	479	1827	102	193	7	59	87	-22	32	1504	-45	176	122	377	73	883	294	9215	910	88	3845	3512	4748	3260	372	87	140	710	260	316
216	421	63	55	273	172	113	274	417	178	435	115	167	898	152	436	404	437	479	371	460	1755	116	166	8	52	87	-16	37	1301	-38	189	122	381	61	899	326	8428	862	98	3841	3277	4716	3034	405	91	161	826	274	313
205	332	57	53	226	189	100	212	393	180	422	112	165	918	150	408	398	445	469	386	416	1735	118	96	6	57	91	-19	39	1115	-54	194	137	372	71	885	389	7746	862	108	3751	3011	4788	2861	381	103	152	927	269	317
169	253	42	55	208	183	103	201	350	175	414	108	171	968	140	405	375	442	452	358	390	1743	131	52	19	51	82	-13	32	1073	-57	173	135	367	67	806	461	6502	860	106	3711	2790	4692	2762	381	121	150	993	274	315
179	220	49	66	186	203	121	186	316	170	401	118	175	1021	145	404	374	447	445	354	369	1732	120	33	14	42	75	-8	31	1033	-50	187	146	357	66	782	546	5127	877	103	3670	2641	4784	2687	327	133	142	1080	298	325
143	163	56	64	175	192	124	178	289	176	391	98	166	1011	128	410	380	440	460	352	392	1732	130	7	8	42	68	-12	28	1027	-40	182	129	349	61	727	650	4307	950	117	3590	2541	4755	2693	298	164	145	1112	284	305
109	156	46	72	153	195	143	165	250	162	399	107	182	1063	126	384	370	424	450	351	424	1791	127	-7	12	41	61	-11	42	981	-43	175	135	335	76	656	740	3966	993	104	3590	2451	4749	2694	228	200	126	1060	285	285
96	136	47	67	167	192	161	162	233	153	378	105	172	1054	128	422	379	431	472	351	471	1866	123	-27	9	50	54	-13	38	985	-61	169	127	332	61	632	838	3776	1091	101	3601	2411	4698	2692	188	216	124	945	282	305
83	123	49	64	170	179	182	144	204	154	356	112	169	1048	123	417	370	385	459	346	591	1920	116	-25	-9	43	55	-16	40	930	-48	153	105	352	54	581	940	3609	1248	89	3622	2382	4626	2742	156	245	93	904	288	300
66	111	46	57	175	181	197	155	193	140	353	115	171	1009	129	427	368	395	452	357	700	2006	101	-45	0	43	60	-7	35	893	-46	181	102	340	51	517	979	3505	1444	73	3623	2349	4557	2664	133	277	103	794	282	263
75	105	59	64	175	165	214	159	175	141	352	105	158	982	118	428	376	417	458	340	827	2068	92	-29	-6	50	52	-11	35	879	-39	205	135	337	63	485	1017	3425	1721	71	3656	2382	4486	2609	113	260	98	697	288	283
54	103	63	58	189	171	258	161	164	141	350	111	144	934	121	416	383	416	431	327	1005	2118	91	-44	1	55	46	-14	39	856	-56	239	145	337	61	438	980	3210	2005	60	3513	2345	4483	2627	113	251	99	674	274	295
44	103	59	61	210	166	264	144	166	144	349	114	132	912	124	418	391	402	444	347	1157	2199	82	-43	-7	62	59	-15	37	859	-43	284	182	356	50	402	891	3039	2300	46	3540	2319	4420	2591	103	228	95	697	275	315
56	103	64	62	209	158	258	142	178	133	356	105	135	892	132	411	385	434	412	317	1247	2183	72	-33	-2	65	44	-5	48	848	-27	369	249	377	71	344	813	2885	2691	45	3419	2311	4442	2547	98	188	90	783	261	370
48	116	56	58	212	152	240	124	157	136	338	119	128	924	126	400	386	433	422	320	1346	2189	72	-44	-4	81	37	-26	34	841	-51	470	331	446	76	341	697	2700	2998	42	3248	2246	4471	2521	100	149	99	923	255	417
58	118	56	68	216	154	227	120	182	129	343	127	134	909	119	400	403	433	410	307	1329	2180	62	-47	1	88	50	-17	34	856	-31	604	454	513	123	331	593	2556	3248	39	3155	2245	4431	2531	92	123	90	1084	240	503
58	102	58	77	213	155	185	125	160	128	344	121	125	946	128	405	425	441	426	349	1316	2113	82	-46	6	96	56	-17	36	807	-21	728	556	647	150	311	469	2391	3488	36	2931	2235	4369	2592	97	103	92	1275	266	570
75	117	54	86	201	150	177	124	177	116	367	138	136	998	124	389	421	434	418	342	1202	2013	69	-42	1	98	49	-13	38	814	-12	797	675	833	198	309	372	2361	3477	36	2803	2244	4279	2560	97	87	99	1429	250	609
77	122	62	104	216	140	157	110	148	140	349	128	127	1023	143	394	434	446	426	330	1123	1955	72	-31	-4	102	46	-10	39	844	3	864	801	1070	291	293	307	2415	3426	32	2764	2203	4141	2583	87	75	86	1509	240	665
91	124	52	105	191	153	145	109	149	128	374	134	129	1084	150	367	477	469	411	365	985	1892	78	-29	-8	110	42	-3	34	828	1	909	893	1310	357	289	260	2583	3233	46	2611	2276	3972	2529	93	71	79	1560	234	670
85	127	52	104	175	139	153	100	148	149	374	120	129	1137	144	378	475	490	419	372	844	1848	69	-31	-6	99	46	-7	40	818	-2	923	931	1603	450	302	240	2944	2932	50	2649	2269	3756	2511	85	65	83	1512	256	655
86	117	61	107	173	146	154	99	145	136	384	136	126	1180	147	402	482	498	412	365	768	1784	69	-11	1	79	52	0	32	819	14	901	956	1861	573	294	213	3498	2618	52	2620	2291	3642	2388	92	63	78	1368	246	603
82	111	65	106	159	141	178	110	127	133	389	120	121	1193	146	402	470	531	443	354	647	1772	78	8	-4	84	46	15	42	813	10	786	933	2103	657	277	200	4311	2277	54	2609	2243	3476	2312	85	59	79	1168	262	529
75	91	84	86	151	142	191	113	131	145	413	119	106	1224	138	403	481	544	427	386	606	1729	76	34	-5	73	52	23	43	776	25	695	852	2310	710	274	164	5386	2025	59	2656	2200	3266	2181	92	67	74	953	325	445
65	96	99	90	135	145	208	106	125	141	435	113	109	1210	138	419	473	535	435	385	557	1664	70	77	0	67	48	52	40	768	15	563	737	2431	769	273	175	6748	1845	57	2652	2160	3145	2087	106	63	78	794	345	369
63	96	114	81	125	144	226	107	122	144	416	104	102	1218	141	442	416	495	467	418	539	1592	60	97	-1	65	40	55	47	738	22	469	600	2620	826	276	174	7658	1712	51	2704	2070	3086	2026	98	65	88	637	418	317
63	106	145	68	117	143	247	121	118	147	404	102	103	1221	138	462	396	494	499	424	544	1521	70	146	2	57	56	77	48	762	25	352	461	2745	891	279	177	7876	1785	57	2661	1968	3072	1955	122	51	83	514	536	278
57	103	183	67	112	145	259	123	132	153	409	106	110	1182	127	457	384	461	494	423	561	1361	70	199	1	44	55	76	40	683	16	259	352	3019	966	256	168	8105	1855	52	2572	1891	3095	1926	138	61	82	443	612	257
50	123	207	56	105	150	272	108	146	140	381	107	103	1144	109	477	358	414	519	457	582	1274	68	258	-6	50	71	109	50	722	36	203	268	3332	1075	268	180	8518	1994	43	2439	1853	3063	2000	156	53	83	412	691	250
56	130	245	61	109	145	267	116	153	137	349	106	91	1051	113	489	345	386	510	439	589	1174	68	321	6	48	69	95	54	742	31	148	179	3784	1240	260	162	8970	2144	51	2408	1809	3039	2025	180	55	89	384	711	234
62	140	244	68	100	144	259	123	167	130	372	105	93	961	110	488	341	371	496	443	602	1105	74	354	-11	60	88	99	46	734	30	98	148	4311	1452	267	162	9148	2293	49	2307	1794	3050	2114	200	56	101	369	707	232
74	151	239	51	108	130	245	118	166	130	341	97	85	880	113	462	365	359	466	424	621	1076	77	391	-4	60	97	82	49	706	49	91	96	4845	1657	268	151	9393	2412	47	2245	1851	3059	2211	238	58	107	373	684	229
83	157	219	60	104	130	208	115	170	130	336	102	83	814	106	449	381	359	444	418	608	1055	81	401	0	52	94	94	43	703	52	81	78	5280	1794	287	165	9524	2427	47	2228	1853	2972	2253	248	63	103	362	626	236
81	180	194	68	100	137	186	124	191	130	344	96	90	734	114	413	422	384	429	383	598	1075	70	432	-3	51	101	67	48	697	68	72	66	5613	1954	304	180	9542	2412	45	2209	1925	2896	2272	264	79	119	355	546	221
84	180	173	70	99	145	169	121	208	142	319	94	96	664	116	413	460	422	390	359	574	1107	72	389	0	62	112	50	47	657	70	64	52	5563	1989	322	160	9517	2281	49	2206	2020	2822	2267	275	76	118	344	470	208
105	190	143	81	85	142	153	146	199	151	332	92	90	639	109	369	516	447	382	331	550	1125	68	367	5	54	94	44	52	653	82	72	38	5428	1950	328	168	9490	2152	50	2240	2056	2772	2184	279	85	123	352	373	218
138	207	125	89	96	142	143	152	203	155	309	86	87	602	105	342	566	496	366	332	554	1153	80	311	5	53	106	24	40	625	81	77	34	4928	1848	374	189	9457	1981	57	2291	2016	2655	2093	289	106	120	328	304	201
143	206	131	90	96	145	125	154	213	159	307	91	97	586	117	328	588	552	369	312	523	1179	81	239	-10	50	102	26	51	599	68	59	40	4339	1591	399	192	9439	1799	50	2341	1975	2652	1977	292	115	122	307	269	189
163	223	130	101	83	136	109	170	212	176	302	85	117	566	96	316	615	593	384	332	490	1180	78	180	-6	50	107	16	57	596	56	61	47	3729	1411	436	247	9434	1710	55	2345	1877	2680	1890	321	131	124	293	210	198
172	216	146	102	79	133	96	187	231	200	285	96	125	597	106	330	617	639	432	329	486	1233	74	132	2	55	114	13	50	565	40	57	50	3077	1110	482	269	9449	1629	53	2322	1858	2682	1798	349	138	131	301	217	166
170	261	172	102	74	142	89	179	239	207	281	98	143	580	112	357	617	658	464	354	516	1208	65	99	-5	59	106	2	53	546	30	58	44	2496	884	524	356	9476	1574	55	2234	1709	2739	1658	398	168	147	331	199	173
163	286	209	88	75	136	85	175	228	202	264	91	157	570	104	391	606	656	520	392	494	1247	71	77	-2	51	116	10	59	543	21	47	39	2157	755	569	428	9509	1600	57	2104	1605	2751	1666	444	170	146	341	204	186
150	341	243	80	75	140	84	188	224	201	263	89	183	596	106	436	562	654	538	421	509	1289	72	66	-4	51	129	6	53	550	22	57	34	1836	625	608	533	9536	1682	53	2051	1540	2803	1648	487	158	156	369	197	206
138	393	279	67	75	140	78	163	230	194	264	85	176	537	100	465	532	620	598	465	510	1338	68	60	3	49	119	13	46	540	39	57	24	1694	551	633	631	9537	1798	53	1920	1505	2822	1674	520	157	163	414	189	223
117	511	307	71	76	133	76	160	222	199	279	86	188	528	99	529	519	583	633	496	508	1389	69	85	1	49	134	0	46	533	38	59	31	1591	491	597	727	9388	1969	60	1838	1472	2775	1674	557	160	182	455	191	235
111	629	312	60	81	141	84	148	207	184	255	89	193	490	105	559	521	574	657	544	502	1555	71	97	5	51	159	14	54	522	59	71	37	1459	449	612	794	9066	2187	54	1761	1474	2719	1689	573	159	198	554	193	269
92	770	304	54	80	135	71	171	181	164	260	77	186	445	96	598	538	532	677	540	515	1660	73	118	0	48	151	18	53	484	72	86	24	1386	415	585	876	8565	2394	56	1715	1521	2586	1687	571	165	200	632	185	295
92	938	269	54	84	155	80	180	173	157	263	80	175	416	104	591	590	559	671	543	521	1795	81	150	2	50	163	36	55	443	129	109	44	1268	391	552	918	8004	2609	56	1667	1578	2471	1641	572	162	184	699	176	341
120	1098	219	53	85	143	85	205	158	158	254	76	160	401	105	611	637	576	638	546	491	1907	72	155	1	54	159	29	50	420	164	131	53	1203	375	490	977	7768	2816	47	1623	1569	2360	1591	577	173	196	808	171	372
127	1225	181	51	93	139	75	239	183	144	258	73	134	381	103	611	708	628	622	524	477	2047	75	166	2	46	153	27	46	409	200	192	89	1091	323	460	1057	7592	3070	44	1612	1567	2182	1529	534	193	193	844	176	372
150	1261	136	62	77	130	79	273	183	125	241	73	134	375	89	604	802	673	593	520	488	2088	80	155	-8	51	138	45	57	381	246	242	115	976	278	434	1227	7204	3296	56	1617	1493	2114	1483	470	198	185	897	170	396
167	1208	108	52	75	148	69	300	232	128	229	67	123	383	83	561	861	770	565	475	502	2043	79	169	2	52	137	45	57	374	283	334	154	917	255	395	1454	6504	3643	50	1613	1486	2074	1372	416	214	177	914	172	373
193	1123	80	52	81	139	69	320	291	115	235	64	118	379	86	551	934	841	576	461	496	1961	76	175	-10	54	123	54	75	397	313	393	216	890	240	379	1670	6029	3870	58	1631	1439	2019	1338	339	213	163	918	179	369
199	972	66	59	85	147	57	320	360	110	223	73	95	415	73	536	996	920	606	468	528	1773	82	186	3	47	127	54	75	382	314	476	291	903	248	373	1941	5613	4122	74	1606	1358	1961	1297	277	221	145	961	194	373
220	775	61	60	79	140	59	309	409	118	212	75	95	440	75	558	1051	1001	656	464	563	1632	77	200	-7	60	111	53	87	387	311	579	347	926	254	367	2116	5221	4395	82	1656	1308	1953	1303	224	198	149	1026	205	377
213	576	59	57	84	143	53	290	496	105	202	57	104	437	79	591	1082	1115	728	500	534	1436	83	232	-3	59	129	58	85	402	277	636	394	935	235	386	2370	4844	4818	92	1688	1289	1924	1251	168	204	138	1111	228	395
215	431	53	59	76	146	61	244	522	110	189	70	116	427	79	699	1097	1136	841	538	535	1235	81	226	-3	53	137	59	98	427	262	689	443	991	272	414	2395	4613	5493	112	1701	1196	1954	1268	177	194	152	1270	247	406
182	308	45	51	87	142	62	215	519	111	206	61	115	468	63	777	1166	1198	980	578	545	1137	76	296	-3	53	146	42	99	442	225	732	458	1024	286	451	2437	4464	6647	114	1768	1203	1945	1238	163	184	170	1446	306	421
162	247	38	56	81	140	53	179	503	101	185	64	123	462	75	899	1227	1216	1095	633	558	1108	81	342	-1	52	152	35	105	439	198	791	532	1038	277	460	2279	4330	7686	128	1835	1138	1972	1177	155	169	180	1688	327	486
143	174	53	59	76	147	61	153	436	117	190	63	123	472	70	995	1334	1262	1206	693	585	1060	68	380	1	55	193	39	101	449	156	924	525	1077	318	444	2059	4384	8057	123	1918	1144	2004	1180	176	153	182	1868	357	503
109	143	49	64	82	141	68	127	363	117	180	64	128	455	69	1133	1399	1329	1305	795	610	1066	58	370	-10	53	221	33	96	454	124	1067	545	1100	305	478	1789	4425	8959	130	1990	1158	2063	1207	186	132	208	2032	387	517
91	120	46	69	83	140	59	121	292	121	190	67	131	453	76	1249	1525	1402	1399	821	640	1122	67	452	0	55	273	40	90	407	91	1248	652	1120	324	453	1507	4531	9329	120	2039	1120	2053	1207	189	123	202	2100	410	514
73	121	51	76	91	148	69	115	238	121	180	73	131	430	72	1311	1613	1525	1426	852	637	1212	61	446	-2	55	318	36	79	394	80	1496	727	1102	306	453	1237	4594	9537	93	2117	1124	2160	1175	195	112	191	2183	409	488
65	106	47	74	83	151	58	113	192	109	176	79	118	398	78	1373	1679	1616	1464	900	637	1204	56	470	2	56	344	47	76	387	73	1693	853	1122	300	433	1013	4784	9507	79	2144	1094	2203	1218	187	101	188	2168	414	466
59	100	45	72	82	147	57	104	157	105	179	89	117	410	81	1422	1677	1682	1503	971	668	1233	64	523	-1	56	367	47	72	351	75	1944	953	1031	292	418	839	4898	9464	67	2135	1152	2289	1224	172	105	183	2151	430	388
49	104	42	76	98	148	53	100	127	102	178	90	111	416	82	1418	1676	1753	1511	986	648	1225	67	489	6	65	393	49	69	331	77	2020	1076	1056	290	431	702	4962	9402	58	2055	1109	2341	1294	146	113	153	2084	390	380
40	103	49	59	99	146	71	93	118	87	181	104	117	387	79	1409	1559	1753	1547	1081	615	1168	69	501	4	56	376	55	61	304	65	2083	1142	1029	265	448	663	4986	9365	46	1968	1111	2450	1356	140	115	128	1977	425	354
43	102	37	73	120	149	65	84	112	83	193	99	106	405	99	1430	1472	1783	1577	1152	572	1081	71	493	1	62	373	63	64	307	95	1989	1189	1067	288	476	581	4953	9357	42	1878	1189	2554	1399	127	121	120	1780	458	324
43	99	53	64	145	133	70	95	108	81	188	103	97	394	98	1468	1345	1693	1685	1249	541	1026	84	469	-1	63	340	67	63	300	92	1874	1150	1118	294	458	568	4904	9354	43	1759	1199	2616	1424	107	116	110	1552	513	299
50	98	43	61	194	140	78	86	107	86	227	96	89	376	108	1529	1145	1555	1750	1288	485	986	90	433	15	56	314	69	66	295	90	1609	1085	1206	329	517	498	4901	9354	37	1680	1234	2556	1478	106	116	101	1318	506	256
41	105	48	53	238	142	74	91	99	81	250	94	84	361	99	1597	998	1394	1786	1380	456	974	79	402	-3	54	274	34	59	278	100	1336	973	1393	379	541	466	4863	9361	40	1562	1320	2433	1535	101	106	86	1078	543	249
45	103	47	60	272	142	85	80	98	86	279	95	94	353	95	1647	847	1217	1804	1425	458	956	86	367	3	50	249	32	58	299	98	1115	835	1582	453	555	429	4879	9374	40	1441	1348	2419	1527	96	108	92	867	579	216
38	91	47	59	291	142	95	94	90	82	282	88	80	331	103	1683	734	1042	1755	1432	451	1045	81	399	6	49	222	26	59	295	103	930	651	1836	514	599	400	5188	9435	38	1380	1370	2243	1508	90	97	94	724	573	217
43	94	47	50	326	136	110	86	83	73	301	84	68	315	103	1684	655	924	1651	1436	454	1136	87	465	-1	45	184	19	61	308	76	706	531	1994	594	606	367	5546	9490	40	1333	1402	2112	1479	100	79	95	653	586	224
42	90	44	50	306	147	100	89	92	87	318	85	82	329	90	1630	581	793	1546	1401	469	1195	93	586	-1	54	196	14	59	326	93	598	448	2148	638	668	334	6114	9523	42	1298	1409	1955	1404	125	73	104	631	574	224
41	91	34	49	298	138	111	87	81	76	321	78	74	330	95	1528	538	718	1390	1250	538	1278	73	739	7	42	156	-1	60	369	47	527	367	2184	644	670	362	6604	9429	30	1305	1419	1856	1326	133	81	108	643	528	236
36	103	48	43	269	133	97	98	100	73	286	73	72	345	78	1431	492	633	1238	1141	569	1343	73	1016	2	50	172	-9	59	370	63	448	306	2166	667	658	366	7203	9092	40	1250	1342	1731	1271	149	59	111	695	526	242
42	91	39	52	219	136	90	111	90	84	282	79	74	394	87	1269	475	574	1099	1040	641	1389	75	1380	13	45	173	-15	63	402	72	421	295	2052	624	667	362	7554	8142	31	1219	1304	1636	1209	194	54	117	753	496	260
33	99	45	48	187	144	90	128	100	76	248	89	67	453	76	1111	456	534	940	869	723	1411	74	1823	29	51	183	-17	52	390	78	379	255	1879	597	675	358	7592	7659	32	1171	1256	1573	1154	231	56	135	810	479	266
41	101	43	54	141	135	92	158	86	75	231	96	74	500	84	945	439	503	793	769	754	1411	98	2261	31	52	175	-15	61	420	76	346	247	1623	519	636	385	7571	6081	29	1141	1165	1506	1138	272	57	153	829	429	276
35	87	55	58	113	145	95	206	98	73	214	87	75	567	81	846	443	498	716	651	809	1363	103	2808	36	56	186	-19	56	411	98	310	214	1415	448	635	379	7363	4271	28	1146	1134	1467	1135	307	64	179	804	369	276
39	92	46	49	86	143	93	250	122	82	215	87	74	610	88	731	436	506	648	572	837	1310	98	3250	41	60	192	-20	60	421	91	285	202	1260	385	668	391	6811	3275	36	1152	1087	1421	1114	334	67	203	742	333	246
37	89	63	50	81	130	119	308	127	76	217	101	65	629	95	659	448	483	597	522	827	1249	120	3622	47	60	196	-11	56	411	94	260	186	1097	314	731	400	6184	2758	39	1196	1054	1357	1105	343	70	250	666	294	208
50	93	73	57	72	141	145	365	161	74	212	98	57	622	93	606	434	480	532	463	794	1178	146	3880	50	65	182	-25	59	378	91	236	165	974	263	832	404	5493	2552	36	1191	1051	1349	1157	352	79	257	571	256	195
47	83	80	56	78	130	198	436	175	93	225	105	59	598	97	550	456	493	515	435	767	1100	158	3958	38	73	189	-17	67	345	94	231	139	940	243	1049	397	4865	2390	28	1220	1053	1325	1108	320	85	275	525	235	178
44	86	97	51	73	148	205	467	202	90	249	105	60	551	103	521	455	472	514	421	726	1069	184	3825	54	57	192	-18	60	329	91	223	141	917	242	1393	382	4258	2363	27	1223	1053	1305	1099	320	100	289	452	246	157
45	94	137	57	67	139	226	474	241	92	267	109	61	493	96	499	485	486	491	406	696	1019	178	3504	49	71	163	-28	68	299	98	218	113	925	254	1934	401	3900	2353	30	1214	1039	1349	1025	291	128	276	412	244	156
44	92	154	51	71	145	255	466	249	95	303	106	58	410	100	486	535	482	456	383	677	966	196	3036	43	66	173	-1	50	285	83	218	126	1007	260	2691	371	3711	2370	39	1186	1008	1349	984	265	141	246	387	243	166
49	93	186	59	63	140	254	432	279	88	337	102	61	380	110	481	554	509	464	410	676	935	196	2529	46	64	173	-18	62	265	93	236	136	1127	292	3685	382	3658	2390	26	1207	1006	1403	962	257	151	211	382	261	156
45	101	196	56	69	144	226	382	308	83	335	104	53	335	101	463	628	546	465	380	677	893	209	2008	35	57	154	-18	67	246	83	233	146	1309	344	4856	382	3835	2319	31	1199	952	1441	916	249	168	186	392	272	164
36	107	220	59	57	151	212	357	316	89	359	82	53	306	118	474	705	572	471	391	750	823	207	1503	41	53	153	-18	75	234	84	265	143	1646	418	6137	369	4030	2311	31	1119	914	1466	893	251	191	156	419	262	172
57	125	220	56	65	140	184	310	310	73	363	77	68	289	113	454	843	650	460	403	804	769	221	1111	54	59	163	-21	71	194	100	286	155	2161	569	7158	394	4242	2275	43	1091	880	1452	900	258	174	141	442	254	180
69	141	189	64	55	141	149	305	327	79	352	95	44	269	96	472	956	753	494	421	929	718	213	802	51	68	175	-19	63	190	91	278	169	2993	756	7290	453	4691	2177	35	1053	832	1460	883	251	169	116	496	236	193
55	160	175	66	63	137	114	285	318	72	325	72	63	271	100	447	1182	867	472	400	1019	665	206	580	59	62	173	-1	68	169	76	273	171	4401	1107	7386	508	5276	2090	30	1019	825	1437	865	245	169	96	542	245	213
69	176	136	74	65	147	98	322	332	71	308	74	55	274	80	477	1356	1043	514	421	1164	642	219	426	38	67	181	-15	60	130	77	280	149	6679	1603	7439	569	6039	2061	28	966	874	1403	901	231	155	97	665	199	232
70	177	118	92	68	144	70	334	345	80	294	72	57	271	81	492	1526	1232	576	442	1261	608	227	318	52	90	170	1	64	137	76	273	159	7604	2392	7430	630	7137	2075	38	909	856	1362	852	211	136	89	746	194	259
85	182	86	95	73	138	68	356	334	73	273	66	53	273	65	505	1644	1406	632	472	1415	633	226	276	32	95	198	-9	67	93	88	272	158	8576	3438	7370	670	7783	2150	33	859	849	1308	877	189	150	92	935	161	303
97	163	78	113	82	151	55	372	341	83	254	56	62	258	71	590	1762	1646	707	547	1415	577	223	241	29	115	190	-11	71	68	88	250	142	8849	4791	7263	715	8162	2400	34	816	835	1322	834	163	143	79	1061	176	338
110	163	64	115	82	142	55	386	331	93	242	60	55	264	62	652	1829	1802	848	614	1492	582	241	203	16	109	186	-3	65	77	86	252	148	9056	6468	7112	739	8969	2758	32	806	810	1241	817	176	146	81	1203	161	377
120	150	66	124	95	136	52	416	322	89	201	59	56	231	65	779	1800	1880	987	698	1537	582	222	176	35	132	186	15	66	64	119	253	142	9146	7176	6109	706	9277	3354	46	774	842	1202	788	191	150	81	1312	167	389
113	135	81	119	96	136	52	427	312	88	184	59	60	235	70	887	1752	1989	1216	820	1629	550	194	181	28	132	184	0	59	67	123	295	151	9131	7375	4876	680	9517	4198	42	764	798	1108	758	231	141	88	1336	169	398
112	132	85	115	126	141	48	437	305	93	163	59	58	228	65	1066	1619	1983	1412	974	1659	521	177	173	16	125	181	2	62	82	119	298	153	9122	7507	3755	627	9532	5285	46	744	773	1055	721	279	131	111	1321	160	373
112	127	84	86	148	149	55	436	316	95	147	57	53	224	65	1261	1447	1918	1641	1135	1769	494	172	163	11	138	196	6	61	84	123	349	173	9115	7582	2881	549	9486	6688	37	743	749	1019	675	346	131	110	1240	170	361
110	111	107	100	152	147	50	425	311	97	145	50	49	231	70	1431	1270	1821	1851	1275	1880	473	140	139	3	145	180	3	60	117	117	386	192	9117	7611	2179	492	9420	7668	63	728	740	958	681	401	118	137	1118	171	323
104	102	114	79	173	149	47	412	329	94	128	56	48	215	64	1659	1103	1606	1934	1390	1966	423	126	135	10	146	179	14	62	106	110	456	219	9126	7522	1608	403	9384	7924	58	750	710	923	625	444	110	154	973	199	301
82	120	150	76	193	147	39	421	324	86	123	51	59	230	67	1815	966	1448	2083	1474	2084	420	114	123	15	145	188	19	70	106	91	497	255	9139	7374	1317	378	9373	8197	58	778	670	870	587	488	96	186	878	206	260
75	137	161	74	197	140	42	469	356	84	128	53	56	243	56	1907	863	1218	2054	1507	2215	374	117	106	9	143	187	19	79	120	91	534	286	9121	7173	1071	377	9366	8958	57	783	640	876	583	469	89	198	801	242	242
66	158	169	67	198	148	38	548	363	75	132	42	60	271	59	1961	792	1064	2021	1544	2224	366	100	127	0	149	183	18	72	137	73	550	313	9004	6871	953	331	9366	9164	55	792	628	837	559	457	93	206	733	284	214
65	200	197	75	188	156	46	576	421	61	137	39	58	292	57	1938	727	923	1846	1472	2185	347	106	118	1	159	186	28	70	137	53	557	341	8728	5296	844	343	9371	9409	48	830	571	848	529	449	106	216	729	317	223
65	244	173	74	170	156	40	647	465	76	128	47	57	339	57	1864	734	808	1721	1379	2111	336	106	136	4	168	180	25	58	141	38	522	329	7939	3888	788	343	9381	9533	50	878	614	849	514	391	119	219	706	343	196
61	319	186	63	164	144	43	621	526	71	130	49	57	374	66	1682	795	790	1524	1291	1970	354	97	168	9	163	189	43	68	123	50	480	313	7384	2813	740	385	9403	9508	41	917	616	836	498	345	144	203	683	374	181
69	355	173	60	166	156	52	610	553	63	116	42	57	436	45	1550	800	772	1303	1109	1789	343	102	228	8	163	199	40	61	140	35	436	285	6255	1974	712	407	9468	9469	43	980	614	845	513	312	169	180	630	374	175
76	429	148	63	172	158	59	568	564	58	130	48	66	496	56	1353	905	816	1105	985	1613	387	90	317	7	150	197	45	57	135	46	358	247	4613	1427	674	484	9522	9408	45	1024	644	887	528	234	181	167	575	376	178
86	497	126	63	163	148	62	498	558	56	115	48	75	574	58	1139	967	870	939	840	1390	430	95	436	1	165	204	38	61	169	53	306	220	3627	1154	655	602	9557	9365	39	1046	676	937	548	204	199	150	565	362	155
94	524	110	67	182	145	74	391	522	60	103	47	84	605	54	975	1037	940	864	745	1135	457	89	621	5	141	225	46	44	196	70	263	162	3092	960	650	786	9376	9355	40	1062	727	939	545	165	199	109	497	330	161
96	510	89	60	176	150	89	313	456	60	100	40	91	602	49	882	1110	1027	803	663	1030	486	83	830	16	128	207	35	54	203	94	250	146	2769	882	651	1086	8989	9349	37	1082	749	1023	595	129	187	102	487	318	158
100	514	73	55	183	150	101	247	387	61	96	54	112	586	57	795	1140	1128	797	661	915	495	94	1022	5	115	203	46	52	201	101	209	137	2618	827	622	1534	8167	9347	52	1004	768	1050	650	96	182	86	515	264	147
124	444	69	45	191	143	103	183	336	59	90	39	141	541	48	760	1135	1184	802	636	808	527	94	1244	19	93	193	40	55	193	129	227	115	2460	786	590	2219	7799	9350	49	977	783	1127	760	82	170	83	595	244	162
121	380	54	51	190	149	118	161	256	54	108	41	159	515	63	744	1152	1207	873	664	727	505	99	1409	18	90	189	29	54	191	136	227	114	2380	748	588	3226	7601	9359	53	910	784	1115	855	84	154	72	725	215	187
120	304	30	44	186	143	129	122	221	54	102	42	179	482	60	783	1131	1163	935	703	665	488	89	1569	20	84	146	18	58	169	157	244	123	2238	699	552	4420	7113	9370	62	893	849	1135	948	84	138	67	919	209	236
115	242	50	44	184	133	123	106	185	48	99	40	195	441	57	862	1144	1220	1023	774	647	485	95	1714	21	80	159	18	53	152	163	266	141	2058	650	572	5861	6895	9433	72	832	831	1127	1025	88	122	66	1111	192	276
103	183	39	51	193	139	120	99	151	54	100	49	203	412	59	939	1163	1172	1096	825	639	487	112	1817	32	80	153	5	61	106	142	326	147	1864	598	601	7233	6782	9491	73	817	901	1120	1120	90	95	62	1291	178	302
99	149	37	43	178	148	123	86	134	50	105	40	198	392	53	1034	1148	1113	1156	905	597	466	122	1901	48	82	137	0	62	77	153	364	160	1712	539	626	7481	6653	9523	82	810	983	1065	1145	105	88	81	1493	173	340
99	118	40	43	179	143	116	85	122	57	102	46	183	394	61	1077	1218	1129	1229	942	613	419	129	2011	49	69	129	-10	64	67	140	488	186	1597	476	695	7666	6525	9451	88	889	992	1020	1115	124	76	72	1630	161	377
87	97	32	52	164	151	133	93	102	61	111	39	152	382	54	1132	1318	1101	1246	954	595	410	146	2226	58	66	127	-9	67	43	126	688	246	1473	442	775	7808	6235	9196	77	851	1068	973	1099	131	59	80	1652	174	382
68	82	32	50	163	141	131	96	93	59	110	47	124	404	52	1162	1417	1144	1227	972	617	416	162	2526	60	63	139	2	75	33	125	983	310	1404	404	894	7834	5952	8952	101	887	1074	959	1001	148	57	98	1663	167	400
64	70	46	46	151	156	161	95	86	53	109	51	96	381	61	1171	1567	1192	1205	962	580	385	191	2974	67	65	145	-4	69	32	111	1400	417	1314	383	1008	7764	5615	8075	80	954	1058	957	919	153	55	107	1563	170	402
63	64	50	52	174	140	171	117	89	52	110	55	87	373	60	1143	1719	1235	1248	921	614	390	213	3461	65	63	168	-12	72	44	123	2148	558	1277	386	1141	7599	5261	7840	69	1021	979	956	808	153	54	108	1457	180	369
62	61	48	61	170	148	184	127	90	56	122	62	75	396	59	1149	1841	1372	1186	906	610	394	222	3918	60	73	197	9	61	60	140	3030	787	1222	367	1276	7392	4904	7683	69	1041	894	982	727	134	61	105	1292	212	328
60	68	47	64	180	133	207	153	87	61	113	50	75	382	64	1104	1960	1449	1163	889	631	394	262	4351	59	65	199	2	65	71	172	4114	1062	1250	358	1435	7097	4579	7551	59	1088	832	1044	663	133	63	102	1084	261	281
61	54	55	63	194	142	214	176	106	66	117	57	56	372	60	1084	2047	1539	1240	861	646	379	289	4553	61	63	229	13	65	56	215	5455	1467	1240	364	1531	5474	4332	7043	62	1129	745	1085	638	109	83	102	892	298	247
52	57	65	56	200	143	216	202	116	59	114	57	57	397	68	1030	2097	1686	1303	873	686	389	291	4580	57	62	216	25	79	59	281	6826	1935	1233	350	1658	4121	4211	6411	55	1182	667	1138	640	97	90	102	724	376	200
51	71	66	72	197	145	209	242	137	68	122	47	55	436	67	1044	2223	1776	1435	898	765	423	297	4371	48	59	235	30	94	59	334	7170	2449	1261	348	1864	2995	4101	5840	56	1200	632	1215	689	103	104	102	549	400	174
52	68	70	63	181	129	222	264	161	60	135	48	49	499	66	1125	2277	1917	1585	903	834	478	287	4060	27	63	230	25	117	51	382	7301	2832	1254	337	2101	2143	4054	5400	52	1182	631	1232	721	84	100	90	446	488	144
34	68	72	68	168	133	221	277	199	61	153	62	60	584	73	1199	2298	2024	1707	1015	958	519	272	3499	33	72	233	33	144	49	488	7379	3155	1279	348	2460	1614	4037	5058	51	1195	626	1278	763	78	120	83	356	505	131
52	75	66	69	147	142	209	304	236	58	158	56	56	711	63	1261	2388	2156	1836	994	1101	655	241	2980	24	71	235	31	189	43	535	7386	3386	1273	357	2895	1250	4064	4865	45	1086	652	1274	842	73	114	81	325	527	121
43	81	72	52	125	130	197	282	268	54	164	50	58	851	70	1400	2436	2257	1951	1151	1329	753	229	2392	24	75	237	25	250	22	562	7271	3456	1233	351	3531	1052	4122	4795	41	1055	695	1327	864	75	106	87	307	510	118
44	91	66	54	111	139	185	275	296	61	164	63	55	1023	61	1464	2478	2348	2057	1245	1550	863	194	1985	21	91	213	21	316	42	600	7123	3217	1240	347	4209	954	4210	4768	44	972	759	1339	909	79	96	95	289	488	114
47	83	54	56	90	137	164	274	339	62	162	57	50	1120	63	1592	2497	2424	2110	1288	1752	938	168	1629	18	102	191	1	388	31	639	6751	2918	1271	365	4930	915	4195	4885	43	873	813	1314	980	95	90	89	317	447	126
43	98	54	52	84	153	142	273	343	63	155	66	50	1178	67	1709	2477	2548	2174	1431	2008	1017	151	1365	26	115	219	0	432	45	635	5467	2522	1225	353	5611	856	4317	4898	38	797	854	1282	1005	109	76	86	387	406	140
46	101	46	49	81	144	112	259	360	67	152	79	51	1143	57	1820	2589	2587	2275	1550	2180	1029	132	1153	25	133	211	1	522	69	623	4195	2045	1256	343	6060	845	4301	5014	41	690	913	1214	1041	123	59	92	439	338	156
48	100	52	52	73	136	103	249	347	75	142	84	50	1074	56	1894	2667	2635	2294	1655	2348	959	115	1102	21	134	227	0	558	81	619	3079	1581	1255	360	6287	775	4330	5054	41	617	958	1140	1054	164	55	96	527	303	177
58	102	46	49	66	147	87	256	334	77	141	99	47	926	57	2006	2957	2653	2339	1802	2395	847	114	993	34	167	268	-5	561	117	650	2224	1184	1229	318	6245	743	4323	5179	44	566	992	1050	1059	202	47	86	584	241	196
60	95	46	50	61	147	80	277	347	79	125	102	45	735	68	2164	3229	2847	2379	1912	2329	754	111	925	29	169	294	-10	573	136	631	1634	877	1214	349	5987	694	4254	5050	42	525	1013	988	1031	249	44	76	589	205	192
57	101	50	41	68	155	84	286	323	89	142	94	59	595	60	2263	3697	3128	2446	1975	2230	632	120	822	31	198	363	-21	540	122	645	1238	642	1200	342	5420	642	4200	5181	44	508	1002	880	964	291	40	88	621	171	199
45	96	51	50	65	170	85	297	332	102	153	91	62	469	75	2316	4123	3455	2473	2008	2022	511	129	763	25	199	427	-20	509	150	663	982	536	1175	345	4760	566	4135	5170	42	497	1000	787	870	342	37	82	570	151	208
59	95	61	45	65	154	77	290	338	92	189	93	75	339	86	2412	4688	3989	2552	2027	1879	422	137	686	31	210	512	-16	445	149	644	904	452	1168	333	4056	535	4044	5298	32	505	974	710	785	348	46	79	561	145	209
57	87	49	48	68	154	73	272	354	96	219	81	85	297	74	2517	5244	4640	2736	2063	1660	348	152	619	33	203	570	-10	390	176	635	786	424	1187	329	3330	510	3969	5413	38	501	889	656	705	360	62	88	505	123	159
54	85	48	56	82	160	79	262	346	92	238	80	111	238	83	2647	5560	5273	2998	2086	1407	307	152	580	37	185	649	-8	344	153	600	790	399	1184	327	2711	472	3840	5791	38	490	835	636	605	349	57	89	423	136	158
55	90	49	53	109	152	74	252	359	90	275	71	143	211	74	2916	5736	5902	3521	2157	1227	258	164	538	32	180	709	-18	301	132	546	739	409	1177	333	2203	453	3762	6285	37	488	757	596	510	297	64	86	367	123	150
40	75	54	66	118	149	79	224	357	92	302	61	184	185	74	3346	5778	6449	4075	2172	1113	249	169	533	22	157	717	-18	271	127	505	665	403	1169	318	1822	460	3563	6982	38	477	647	584	476	269	76	96	322	136	137
49	76	42	56	150	150	80	218	336	89	303	52	224	194	61	3955	5681	6815	5013	2323	1033	260	166	540	31	142	746	0	241	112	445	667	403	1194	328	1597	441	3425	7568	35	456	578	626	429	244	87	73	302	155	140
54	75	39	69	174	138	65	254	333	87	271	50	261	183	59	4786	5284	6762	6011	2527	976	242	147	556	37	125	742	5	222	79	371	622	360	1228	343	1454	452	3369	7686	36	439	490	629	380	221	102	71	278	178	122
54	72	34	71	206	160	59	282	291	64	244	40	300	204	57	5732	4768	6721	7195	2725	998	251	171	582	33	112	745	13	178	93	317	583	324	1232	336	1268	414	3274	7769	45	394	430	638	390	193	116	78	251	197	129
60	69	34	75	212	147	62	318	260	75	221	49	328	205	61	6964	4189	6225	7522	2956	1090	251	158	612	41	97	732	13	163	78	262	497	325	1208	342	1184	422	3202	7848	46	379	405	611	380	184	117	97	274	188	117
62	66	31	86	215	153	48	359	250	60	189	47	352	204	49	7674	3575	5605	7677	3167	1168	235	154	616	50	91	730	21	158	77	240	481	262	1194	349	1108	443	3095	7878	37	351	392	589	369	208	129	106	299	220	123
79	56	29	67	225	155	46	391	223	56	159	44	323	215	48	7867	2895	4968	7799	3330	1263	227	168	631	49	85	727	24	148	65	180	441	232	1154	346	1053	445	3031	7893	39	342	368	553	377	246	124	115	314	216	119
83	60	39	69	227	146	37	384	187	57	141	44	302	224	53	7999	2379	4183	7856	3436	1390	222	167	633	56	92	744	31	132	48	173	423	206	1095	323	1009	443	3009	7836	45	320	359	533	370	301	105	134	370	200	127
89	62	43	67	218	145	48	403	183	60	122	49	281	267	52	8080	1979	3446	7842	3475	1480	209	185	644	64	91	721	40	124	40	176	376	205	1070	293	929	440	3012	7751	52	296	377	488	355	369	100	151	447	194	156
110	52	50	67	216	138	46	373	186	61	110	51	238	274	47	8122	1636	2805	7772	3400	1558	198	181	687	54	100	710	37	120	11	146	382	168	1019	306	885	444	3007	7626	59	308	362	459	332	419	83	169	524	165	157
94	63	50	57	196	135	41	335	198	52	91	41	211	313	43	8085	1353	2264	7618	3203	1565	200	212	654	61	119	702	55	119	18	143	363	161	952	290	895	445	3004	7233	62	320	349	417	330	483	72	179	648	151	166
86	54	59	58	200	144	49	297	197	59	93	40	203	337	53	7902	1147	1861	7435	2923	1547	193	239	645	72	117	641	68	113	-2	146	367	162	929	244	868	434	2990	6202	69	337	332	404	309	530	70	199	811	140	176
85	63	59	51	216	139	62	248	214	52	84	39	183	372	47	7753	1057	1490	6799	2587	1493	218	243	606	79	112	589	51	109	-22	159	359	162	870	248	849	429	3059	5314	75	348	345	363	282	532	73	189	967	129	195
71	60	67	50	219	148	68	196	208	56	94	36	190	404	47	7558	934	1292	5570	2251	1442	221	253	616	81	116	550	73	112	-21	131	349	160	875	238	854	429	2999	4622	88	361	319	372	282	502	76	190	1076	126	189
61	53	65	53	247	132	88	171	215	49	90	41	169	416	58	6234	903	1165	4354	1925	1361	219	271	629	87	127	512	60	113	0	125	347	165	833	201	863	444	2994	4182	86	372	285	393	259	461	88	175	1137	124	201
55	63	79	57	248	140	118	140	199	53	91	39	178	433	39	4911	867	1065	3410	1643	1338	250	290	629	101	125	456	54	110	-21	127	354	161	848	228	825	434	3028	3888	73	398	283	393	239	397	109	158	1184	119	161
41	68	74	56	250	147	152	114	173	55	80	43	176	417	43	3826	840	960	2636	1384	1279	271	285	757	98	112	399	56	118	-39	121	366	178	863	245	863	424	2956	3794	61	389	261	401	240	332	133	145	1166	115	169
39	77	90	67	235	143	159	98	161	49	90	44	164	429	46	2948	822	943	2036	1225	1240	291	287	833	118	110	375	37	105	-32	116	349	158	878	216	865	426	2954	3892	63	386	249	434	244	259	142	122	1132	124	150
39	83	85	66	217	137	190	79	143	53	79	40	161	401	37	2313	749	884	1666	1080	1296	322	301	946	129	120	323	46	114	-34	113	348	166	875	234	864	408	2934	4036	47	389	245	445	250	196	165	97	1015	135	151
39	95	88	64	200	130	191	71	114	46	69	43	168	384	42	1801	754	892	1349	919	1322	354	300	1105	162	104	298	30	99	-46	124	355	164	912	225	871	397	3004	4304	43	358	233	449	238	161	164	91	933	137	146
42	108	85	67	159	138	201	82	102	41	68	47	167	375	47	1464	766	887	1190	861	1430	368	322	1256	196	115	282	21	97	-50	149	349	144	931	248	859	384	3026	4657	39	370	226	455	258	117	182	89	884	147	148
42	103	93	64	156	148	200	69	92	45	73	43	179	389	47	1247	768	875	1072	808	1500	381	328	1369	266	127	291	13	92	-67	174	354	157	941	265	823	411	3092	5231	34	338	251	453	281	102	175	68	872	156	157
46	127	89	56	135	146	188	63	83	39	78	43	188	405	51	1096	760	841	1005	723	1650	394	359	1471	349	149	282	13	88	-79	215	369	171	994	230	836	392	3113	6029	35	331	235	452	274	97	157	60	907	170	183
46	141	89	54	123	151	179	65	78	45	85	49	188	400	48	985	755	838	968	750	1788	381	387	1489	463	162	278	16	94	-75	258	371	182	964	272	807	395	3174	7297	35	335	251	452	277	76	144	62	994	190	189
44	152	87	50	126	130	185	62	69	46	77	61	242	409	55	941	790	855	944	698	1917	432	453	1411	601	176	270	27	93	-87	306	349	156	971	242	789	425	3272	7805	35	318	253	451	295	73	125	69	1131	174	238
48	160	76	49	148	142	177	65	61	49	87	67	288	440	51	937	799	810	910	674	2143	409	555	1354	718	189	270	20	100	-85	378	335	154	949	254	804	393	3352	8242	31	329	278	414	273	77	108	62	1261	178	274
43	162	69	50	154	145	189	61	70	45	89	66	364	423	49	915	885	872	895	674	2320	419	698	1177	841	209	272	31	104	-101	433	327	158	928	254	786	417	3307	9090	30	334	272	396	282	69	82	60	1440	170	313
58	181	88	47	171	149	193	70	75	55	101	75	458	403	51	893	948	905	884	659	2549	438	880	1091	979	226	254	18	114	-105	537	331	154	871	243	853	391	3273	9467	30	333	281	390	280	75	59	58	1524	167	364
49	168	87	52	186	143	216	69	95	47	124	76	478	382	53	862	1142	966	891	631	2718	459	1110	896	1067	214	248	44	104	-108	606	314	151	854	225	875	401	3199	9505	27	328	273	372	253	69	55	59	1614	161	372
54	167	81	48	173	137	247	79	109	55	138	75	499	348	62	857	1343	1076	850	616	2930	479	1397	757	1094	221	257	65	123	-100	709	317	160	791	218	961	389	3013	9415	29	315	273	384	251	75	50	53	1655	133	379
50	194	84	48	185	137	261	82	125	60	155	70	502	333	59	874	1654	1216	882	620	3036	536	1695	625	1119	227	227	67	145	-96	754	322	146	747	185	995	378	2880	9350	40	304	275	365	241	56	40	50	1645	140	381
51	215	68	45	159	147	245	71	152	65	167	78	483	341	56	864	2074	1407	889	652	3159	561	1984	565	1074	231	236	90	159	-73	789	317	129	717	182	1084	375	2631	9351	43	317	290	376	281	65	40	50	1512	145	342
48	235	72	43	155	134	251	73	166	68	168	76	405	342	60	909	2663	1672	902	627	3223	608	2247	557	978	239	242	100	192	-90	837	315	144	662	154	1126	356	2506	9376	45	313	279	365	253	67	48	49	1360	161	313
44	256	62	39	133	134	196	75	179	69	187	77	337	374	56	890	3279	2087	963	671	3257	636	2432	532	865	245	261	99	186	-81	787	326	161	651	158	1195	342	2392	9400	33	302	292	363	240	58	34	62	1197	167	279
56	266	56	36	103	138	164	78	202	78	199	86	282	389	59	933	4087	2646	1025	687	3372	706	2501	567	720	221	275	85	220	-77	726	354	129	648	160	1154	327	2240	9416	43	331	306	344	265	61	40	49	950	199	232
50	252	43	43	96	126	142	70	184	77	199	90	201	372	62	981	4851	3276	1125	767	3515	740	2480	637	570	263	313	66	229	-66	677	326	134	623	147	1148	329	2181	9422	44	367	307	343	270	60	45	47	770	253	181
51	256	37	47	75	135	110	68	183	73	211	95	164	373	66	1085	5749	3968	1336	859	3817	800	2345	705	456	288	351	77	234	-67	562	307	121	639	147	1095	307	2071	9424	37	428	316	329	285	64	44	51	605	313	150
56	204	32	44	71	121	97	65	150	68	207	96	119	343	69	1250	6608	4759	1608	1018	4177	808	2082	835	345	325	419	55	238	-65	502	319	126	641	140	989	302	2002	9423	36	490	331	325	277	78	39	54	477	371	147
64	193	34	45	61	140	89	59	142	64	221	108	89	327	77	1501	7370	5678	1913	1293	4645	862	1817	1050	264	354	465	46	229	-80	428	304	123	620	148	892	304	2010	9419	42	587	338	336	285	75	35	48	383	443	124
66	144	35	45	56	131	99	70	107	67	222	106	79	307	87	1793	7530	6573	2383	1592	5319	900	1494	1369	212	446	531	30	220	-80	364	311	127	652	151	871	326	1958	9408	43	666	335	339	275	77	31	49	323	525	113
69	124	43	47	51	132	101	61	100	62	242	118	70	283	84	2178	7719	7350	2939	2012	6082	934	1172	1818	166	548	631	35	200	-74	310	279	140	651	140	829	332	1960	9386	38	759	330	374	264	83	38	48	270	548	113
71	107	34	50	54	133	116	54	87	73	277	113	72	248	84	2701	7957	7509	3621	2536	6636	994	908	2520	141	730	717	15	179	-66	267	291	124	676	153	737	342	1974	9363	37	766	311	424	275	88	37	66	255	592	112
82	92	35	53	49	138	117	65	99	55	279	112	60	221	90	3341	8241	7666	4323	3142	7213	970	703	3621	100	918	808	22	164	-87	254	262	113	666	143	754	345	1953	9338	37	756	301	480	307	79	36	56	233	570	104
81	71	31	58	52	139	133	82	94	71	306	133	58	207	92	4012	8737	7843	5184	3752	7373	913	539	5178	88	1169	869	31	150	-94	265	260	107	641	158	734	345	1942	9366	45	735	284	558	345	78	36	70	242	516	96
88	71	44	49	57	134	118	98	111	73	332	129	67	194	85	4830	8791	8221	6080	4419	7398	859	413	6719	71	1422	893	35	144	-96	277	248	121	660	157	759	359	1944	9468	52	652	289	632	414	81	32	77	210	463	115
83	71	33	48	67	136	114	118	130	66	336	128	68	161	82	5663	8883	8795	7124	5130	7389	762	331	7061	69	1665	889	64	133	-98	312	231	106	644	148	779	347	1876	9523	44	556	310	669	524	82	40	82	219	369	115
86	61	31	50	67	130	107	146	151	64	331	133	71	151	81	6687	8956	8880	7515	5780	7260	682	259	7497	52	1857	880	103	113	-105	351	237	104	615	139	847	342	1852	9387	50	475	349	739	656	79	32	79	196	306	113
75	54	26	48	89	135	101	168	166	67	348	108	91	141	57	7643	8986	8997	7759	6355	6609	590	225	8213	59	2030	821	117	122	-110	355	216	102	618	133	907	351	1802	8998	47	386	429	730	762	81	29	80	178	247	106
60	54	35	48	101	135	92	197	174	53	357	101	109	130	68	7864	8984	9102	8026	6984	5915	526	202	8297	55	2107	780	150	122	-104	395	224	94	615	134	1019	346	1764	8101	53	325	535	689	870	73	33	93	184	202	103
73	62	31	51	93	131	66	222	191	60	371	92	135	129	61	8154	8937	9150	8641	7360	5026	475	196	8359	48	2065	689	209	131	-94	405	233	114	591	138	1209	328	1730	7848	54	293	656	634	954	85	41	85	195	155	94
57	59	29	42	98	143	58	243	208	59	355	81	164	121	55	8639	8847	9164	8790	7452	4253	440	200	8379	54	1941	597	244	146	-107	420	250	90	627	130	1470	323	1658	7685	53	248	776	557	970	88	36	88	183	135	98
50	54	25	51	101	145	48	247	229	54	351	66	191	110	53	8920	8760	9112	8958	7582	3515	396	174	8352	38	1770	498	283	159	-98	437	255	103	640	151	1912	296	1603	7588	50	240	881	481	943	112	34	85	199	122	98
48	63	28	36	102	148	53	267	264	57	353	65	219	108	49	9073	8321	9016	9116	7695	2874	407	188	8269	42	1518	451	329	162	-83	421	247	130	690	171	2587	285	1645	7543	50	233	921	413	849	117	42	89	180	118	105
39	64	34	40	87	142	37	263	269	50	336	52	232	138	52	9278	7878	8887	9173	7789	2376	374	188	8023	45	1226	422	343	157	-78	381	264	139	714	179	3497	274	1645	7418	41	232	934	369	724	146	39	80	182	111	100
42	51	27	46	79	140	35	250	288	64	310	53	243	137	53	9421	7591	8728	9212	7892	2008	365	163	7262	39	1030	359	343	174	-64	379	268	128	759	181	4793	270	1685	7233	43	229	902	313	600	167	40	75	197	105	90
40	54	33	46	72	148	40	208	304	61	262	46	249	123	50	9468	7344	7944	9225	7921	1689	360	170	6935	35	785	341	332	180	-32	387	266	134	773	202	6418	270	1746	6974	53	243	796	296	473	192	38	93	202	113	98
40	47	30	48	68	150	41	179	293	60	247	59	238	140	53	9495	6352	7663	9211	7937	1449	350	157	6459	52	613	359	319	176	-35	386	268	145	805	209	7250	236	1798	6862	42	231	698	276	370	196	38	93	202	111	103
34	50	23	51	66	151	32	168	290	72	210	61	222	141	58	9493	5621	7418	9181	7870	1323	340	171	4802	30	453	373	292	172	-14	429	251	136	786	185	7481	233	1928	6616	49	207	576	274	303	193	40	80	214	109	107
37	49	27	48	51	164	41	148	295	66	194	48	197	154	53	9470	5053	6896	9130	7776	1228	300	147	3493	51	353	413	249	169	-34	459	253	136	750	195	7671	241	2025	6483	33	213	441	273	253	187	41	89	226	96	102
35	38	22	54	40	149	45	117	269	73	187	46	202	152	58	9418	4715	5995	8955	7628	1143	295	153	2630	67	260	453	221	162	-28	523	230	123	714	198	8133	239	2088	6177	35	201	348	260	204	172	51	87	241	101	112
22	39	23	48	51	155	40	114	244	70	165	54	201	155	54	9254	4422	5350	8779	7464	1074	285	164	2132	69	226	480	181	145	-35	580	224	128	650	188	8385	236	2138	6061	43	191	283	260	183	166	53	84	233	100	107
41	37	19	63	56	154	46	127	207	60	170	41	234	163	38	9026	4111	4894	8358	7318	1058	279	164	1894	74	174	489	181	144	-47	653	196	111	596	156	8413	244	2091	5948	33	182	249	256	183	146	56	78	243	105	110
35	41	28	52	60	158	42	136	181	61	158	42	270	155	50	8884	3741	4535	7810	6397	1034	280	179	1775	99	175	510	148	136	-65	717	195	112	534	124	8247	240	2020	5741	33	176	222	247	196	145	71	78	243	92	105
49	43	25	58	67	162	55	159	152	56	149	43	316	161	58	8244	3435	4193	7496	5439	1023	291	199	1737	124	148	516	123	134	-89	797	187	78	500	115	7866	254	1970	5658	33	173	190	242	188	122	88	77	252	103	105
42	43	28	53	77	149	52	183	143	47	137	46	334	158	46	7806	3103	3783	6893	4817	1050	310	210	1708	157	135	511	107	145	-99	824	174	82	456	111	7540	248	1784	5707	31	205	195	221	178	134	86	70	274	104	90
51	36	26	57	95	136	44	199	131	48	133	44	340	145	53	7553	2871	3504	5835	4363	1049	327	251	1687	158	137	497	112	167	-118	892	173	73	417	86	7342	235	1592	5814	36	195	193	216	182	141	89	66	305	104	92
46	44	28	49	112	143	49	211	131	34	120	40	346	159	41	6249	2684	3146	5136	4104	1031	380	294	1601	203	122	492	102	178	-118	913	161	66	389	65	7129	247	1475	5822	37	211	197	220	168	158	94	79	311	100	97
50	44	23	50	118	141	42	214	139	44	99	44	313	141	31	5442	2660	2844	4614	3878	1040	428	333	1547	225	122	477	102	176	-120	922	153	42	370	65	5902	240	1365	5946	34	219	187	211	168	190	83	81	327	103	99
41	42	23	50	133	158	47	211	150	38	101	47	279	162	46	4791	2667	2707	4232	3717	1061	512	409	1436	266	124	470	106	196	-116	981	163	51	350	53	4572	242	1264	5985	37	243	167	213	132	200	81	81	363	107	91
42	46	25	45	174	135	48	201	152	33	96	40	244	162	38	4324	2758	2590	3824	3477	1128	545	464	1253	333	119	489	98	213	-115	1004	153	52	374	64	3488	230	1203	5979	38	289	167	210	145	211	66	66	366	112	109
49	41	26	45	159	129	44	179	170	38	92	44	198	185	50	3902	2874	2622	3467	3241	1169	602	523	1145	377	118	486	96	227	-121	1070	140	64	370	57	2828	240	1151	6064	30	308	171	214	143	220	53	77	408	99	117
47	41	32	41	169	140	34	157	166	38	83	43	160	187	39	3529	3020	2631	3227	2941	1255	698	614	1012	452	113	537	106	236	-121	1109	161	57	362	55	2382	228	1136	6089	38	345	172	231	140	243	60	88	419	98	115
42	42	28	36	156	139	36	128	149	36	91	39	127	198	51	3274	3079	2724	2929	2664	1373	709	696	908	543	108	584	86	237	-130	1228	148	56	369	58	2017	217	1158	6057	37	387	169	251	148	235	61	100	448	106	138
35	45	38	38	145	144	35	99	139	40	83	42	123	220	48	2914	3156	2834	2729	2465	1570	693	739	861	657	116	653	57	222	-139	1426	160	56	389	63	1878	231	1146	6033	40	414	159	247	166	253	52	102	466	105	144
35	45	34	32	127	147	40	88	146	36	65	42	127	246	43	2694	3191	2969	2672	2242	1904	656	856	785	719	116	703	69	253	-141	1810	164	63	334	63	1804	237	1163	6017	42	420	168	297	170	259	58	130	475	105	129
30	43	42	41	104	143	58	79	111	32	87	45	128	250	45	2502	3281	3074	2590	2118	2340	625	944	739	832	129	784	71	265	-135	2345	171	68	357	60	1701	250	1177	5821	34	450	164	306	198	246	53	123	476	96	130
35	39	54	31	87	153	60	69	90	33	83	54	128	259	63	2469	3260	3164	2689	2089	2933	515	1054	731	902	141	810	46	291	-147	3184	166	62	364	63	1673	280	1170	5761	30	430	179	348	234	256	67	140	448	106	153
30	52	54	44	70	150	84	58	84	30	93	60	127	285	57	2421	3391	3266	2793	2147	3629	477	1188	706	909	153	879	47	360	-145	4348	155	47	374	35	1605	304	1148	5706	32	422	180	353	258	275	68	141	415	107	145
34	56	74	37	63	145	98	59	68	44	100	66	107	287	60	2519	3461	3296	2840	2221	4576	398	1331	698	898	168	923	52	455	-146	5885	156	61	360	49	1544	298	1120	5493	31	447	219	380	289	256	68	149	384	112	130
42	57	59	35	61	140	103	60	73	39	118	59	94	298	71	2533	3703	3379	2979	2234	5565	342	1486	740	852	194	927	39	642	-152	6786	155	42	355	69	1456	292	1095	5281	27	458	233	390	343	246	75	143	347	102	136
53	79	68	40	59	133	131	64	59	49	120	69	84	312	62	2685	4030	3504	3104	2398	6732	282	1615	743	804	233	929	38	889	-146	7062	161	45	356	50	1357	298	1026	5179	23	465	266	418	391	224	86	159	325	101	124
42	80	67	36	66	148	140	67	58	43	146	67	78	288	70	2822	4383	3691	3200	2514	7437	259	1721	741	712	285	947	40	1315	-148	7437	156	54	342	56	1288	294	1018	5061	42	504	315	401	438	212	87	145	316	110	124
46	88	60	30	79	132	147	49	54	42	169	61	63	262	70	2885	4890	3891	3241	2601	7654	260	1772	712	592	338	1014	51	1876	-143	7977	144	63	356	60	1182	263	1018	4910	30	558	354	370	453	183	93	133	353	128	116
47	98	57	35	95	132	152	60	62	46	180	61	58	255	74	2994	5480	4319	3323	2687	7905	253	1735	728	493	392	1029	47	2642	-145	8323	185	55	343	68	1152	233	963	4757	26	587	391	364	472	166	101	112	392	122	114
60	118	45	44	95	144	149	55	67	43	185	57	47	232	71	3056	6026	4769	3363	2678	8144	249	1578	729	418	459	1083	57	3468	-126	8362	184	61	348	63	1091	246	985	4742	31	627	428	381	483	162	108	105	471	130	125
57	106	45	36	109	143	141	53	66	42	197	50	46	224	59	3124	6488	5271	3422	2830	8745	255	1448	732	342	558	1148	72	4585	-121	8367	196	70	327	68	1045	202	954	4550	22	634	459	375	478	137	102	92	523	142	128
59	103	36	39	123	134	137	59	48	37	202	50	53	232	58	3194	6759	5838	3523	2935	8802	251	1282	718	301	631	1237	80	5640	-125	8328	197	74	341	67	1032	184	935	4448	25	609	502	385	479	128	112	79	631	128	132
72	99	38	32	116	140	108	57	70	32	182	51	48	222	52	3274	6801	6279	3661	3019	8963	246	1104	717	246	759	1434	61	6692	-94	7998	207	87	331	52	999	184	927	4440	28	598	507	392	493	107	112	80	680	132	156
60	81	38	31	120	141	87	59	59	40	185	46	41	212	58	3423	6551	6554	3940	3277	9125	220	912	712	196	884	1803	75	7335	-99	7437	189	100	338	55	1009	152	903	4360	30	558	518	406	523	93	101	69	735	134	156
59	82	41	35	119	148	73	52	53	37	158	40	48	197	52	3677	6202	6677	4295	3597	9197	223	744	711	172	1053	2326	91	7424	-99	7038	213	108	344	64	1010	160	882	4349	30	536	497	431	556	87	91	66	780	131	157
68	76	49	38	108	134	68	59	54	39	145	51	50	192	53	4005	5562	6548	4726	4026	9259	258	648	714	165	1264	3003	111	7437	-94	6767	206	96	373	76	973	157	896	4349	28	534	521	441	632	90	95	59	837	122	176
67	78	48	35	88	129	53	65	62	51	138	36	45	181	58	4457	4937	6194	5137	4587	9299	281	572	739	143	1510	4046	115	7400	-70	5893	201	84	419	66	970	155	877	4336	33	487	569	445	671	83	91	51	820	126	178
69	89	47	45	78	131	46	53	51	49	130	48	42	172	57	4877	4248	5654	5585	4988	9297	367	509	713	141	1728	5133	112	7299	-66	4432	171	76	465	82	950	148	901	4355	34	473	599	431	741	92	79	56	879	133	195
63	97	48	42	60	132	45	63	44	62	127	38	50	156	51	5354	3555	5071	5855	5482	9297	467	465	695	122	2044	6432	140	6437	-46	3183	152	76	511	108	973	150	863	4289	29	480	636	427	756	98	70	52	891	118	186
54	108	52	49	55	140	47	52	54	66	118	55	51	171	56	5833	3048	4332	6054	5792	9295	560	424	692	98	2253	7600	133	5378	-44	2262	129	52	570	125	948	165	868	4338	45	440	710	432	774	94	67	51	840	129	197
50	127	37	45	47	126	49	48	46	66	132	59	48	163	63	6019	2671	3711	6031	5971	9243	618	402	679	106	2444	7802	157	4330	-52	1623	116	44	645	155	929	150	853	4238	38	420	750	401	769	93	61	57	848	124	199
42	136	29	56	49	133	68	63	57	81	121	67	62	167	48	6017	2415	3168	5845	5815	9177	691	379	649	88	2526	7935	167	3333	-33	1170	101	32	666	153	910	159	886	4205	35	373	776	395	758	106	55	58	857	132	192
44	129	28	48	47	128	77	57	59	83	128	81	80	140	56	5885	2259	2735	5375	5585	9057	748	336	633	98	2510	8030	156	2553	-53	928	86	19	692	163	891	164	871	4122	34	355	808	380	698	89	48	61	792	159	187
31	121	28	60	47	147	82	49	55	67	133	102	71	146	51	5532	2137	2399	4793	5183	8852	807	308	616	91	2393	8060	163	1855	-63	717	82	6	665	163	918	156	892	4052	30	356	788	372	690	95	57	50	769	155	168
38	111	25	53	43	147	108	54	56	86	122	137	79	149	47	4969	2211	2274	4236	4602	8723	763	300	648	90	2204	7977	179	1286	-65	613	87	14	643	157	871	156	917	4025	35	329	801	363	680	98	52	66	696	173	160
36	110	38	49	49	152	107	52	52	73	133	145	98	139	57	4387	2295	2190	3607	4055	7990	732	286	645	88	1878	7856	175	910	-62	537	82	6	581	133	899	152	896	3970	37	307	781	327	657	83	50	65	650	187	168
36	82	34	52	46	142	113	53	54	81	138	177	79	135	55	3808	2428	2212	3090	3468	7706	643	277	622	100	1573	7709	177	673	-54	499	75	8	506	109	867	158	885	3997	31	320	778	304	648	73	44	69	610	205	145
41	78	28	47	45	137	114	46	55	73	177	170	81	124	58	3234	2613	2188	2701	2885	7496	582	259	632	112	1287	7274	173	492	-46	461	75	-6	446	103	852	148	894	4036	34	295	790	284	623	72	42	77	593	202	152
39	64	29	54	51	139	99	55	53	66	207	186	73	134	77	2798	3011	2377	2377	2503	7339	487	283	621	108	1068	5992	160	385	-33	451	76	6	434	89	882	141	904	4112	37	306	772	276	584	75	46	76	550	223	164
46	66	34	47	42	134	98	52	48	69	219	169	65	131	77	2418	3622	2494	2170	2243	6733	390	281	622	121	838	4714	161	308	-20	421	75	16	372	66	846	144	890	4153	40	295	751	287	543	70	46	78	525	241	143
46	60	25	43	49	135	84	52	57	52	297	155	66	121	69	2220	4808	2825	2071	1985	6199	312	305	573	110	681	3617	153	270	4	417	71	0	384	64	832	144	890	4194	40	304	744	288	452	79	47	82	465	246	134
39	60	26	49	42	136	62	57	53	48	356	135	60	135	73	2021	6792	3339	2026	1868	5666	269	312	607	115	568	2772	116	234	50	425	77	2	373	62	817	151	873	4276	47	272	706	291	415	73	43	78	430	243	127
39	44	28	54	41	135	50	61	59	54	407	112	50	124	65	1949	7815	4025	2068	1871	5216	204	346	558	114	506	2042	122	220	63	433	63	5	369	61	805	134	836	4277	37	261	631	297	359	98	51	81	392	247	126
44	43	23	64	45	139	43	77	54	39	436	83	55	139	59	2020	8752	5528	2191	1921	4741	194	342	539	122	425	1568	96	209	83	411	77	5	402	67	792	153	810	4199	41	233	574	309	328	111	51	77	342	229	102
35	51	24	63	46	144	48	88	62	40	438	69	47	146	58	2093	9142	7434	2300	1967	4254	158	387	556	124	409	1207	85	193	89	418	71	11	399	80	793	153	809	3995	46	221	533	330	321	125	46	73	296	236	94
30	48	17	65	46	137	38	100	64	37	426	63	42	142	50	2212	9273	7951	2478	2106	3889	138	373	492	130	381	982	67	189	97	432	75	4	440	95	758	136	778	3900	44	197	455	300	346	143	51	70	291	221	92
32	38	21	56	43	129	25	102	69	48	369	44	51	149	50	2407	9217	8910	2841	2316	3652	146	397	452	132	323	848	58	195	102	438	65	-7	425	84	730	144	811	3620	38	177	413	305	376	184	45	68	295	212	105
41	44	20	53	41	127	30	106	82	44	346	42	56	133	50	2716	9129	9270	3393	2696	3515	150	396	462	134	308	745	46	187	67	478	71	-2	439	96	731	155	792	3421	35	172	406	278	401	224	49	80	307	198	93
32	39	25	50	54	126	27	123	99	54	267	48	61	130	47	3215	9102	9319	4303	3316	3462	161	403	453	147	288	691	56	176	55	535	69	-2	426	86	697	163	803	3292	34	162	440	258	394	257	49	88	334	175	104
29	35	19	52	49	130	30	122	126	49	229	45	62	140	34	4024	9121	9254	5977	4385	3433	187	397	450	158	283	665	75	175	17	613	67	1	408	79	683	174	763	3095	27	161	440	229	405	314	48	89	353	170	106
35	38	21	45	46	143	30	120	138	55	185	46	76	133	38	5460	9138	9179	7621	6320	3520	217	383	467	154	272	618	82	170	-23	732	63	-12	412	75	689	186	802	2925	28	159	452	211	389	329	39	94	397	172	104
40	34	31	40	43	141	40	124	144	59	153	40	85	143	42	7676	9152	9156	8408	7663	3684	253	431	497	158	259	609	81	163	-62	876	81	-1	365	81	698	206	806	2811	31	184	454	197	352	334	47	113	424	142	102
35	39	31	34	43	139	28	110	144	57	116	35	123	138	41	8345	9162	9172	8969	8712	3758	317	452	485	149	279	584	99	154	-68	1089	66	-16	334	56	649	219	761	2701	25	192	461	189	318	319	54	127	451	132	109
34	43	23	41	49	137	32	92	137	56	96	45	135	135	40	8989	9166	9187	9262	9145	3826	374	439	506	152	287	561	101	174	-89	1316	69	-13	322	70	651	224	786	2622	25	179	444	183	278	291	57	117	488	132	112
30	45	26	43	50	141	31	89	129	53	90	35	155	147	40	9452	9164	9197	9260	9341	3904	455	464	533	142	300	555	110	184	-103	1622	67	-10	317	45	651	236	812	2598	30	207	383	174	233	245	66	111	492	123	110
38	40	37	32	38	134	34	81	122	49	80	42	157	158	39	9568	9156	9203	9193	9297	4048	548	461	552	124	330	537	120	192	-107	1957	55	0	295	36	657	250	789	2553	33	234	352	198	195	190	72	107	484	110	116
25	64	31	46	33	140	35	71	105	43	84	31	162	154	38	9506	9144	9202	9131	9208	4150	648	480	573	118	344	530	141	190	-122	2377	56	-17	280	18	635	227	763	2531	30	252	294	203	167	143	83	100	456	113	129
33	43	35	38	43	140	31	72	89	46	80	34	159	159	45	9408	9128	9196	9108	9171	4254	765	460	521	91	329	500	151	238	-124	2891	75	-3	280	27	623	228	763	2575	33	286	245	200	156	105	97	85	444	105	130
35	47	32	30	44	150	39	66	81	40	77	38	139	148	45	9381	9110	9185	9121	9167	4418	838	456	541	85	352	516	156	268	-127	3472	87	-2	269	22	610	206	750	2552	31	323	205	203	146	91	109	66	411	98	130
29	61	35	43	50	145	46	66	78	35	79	37	115	146	59	9378	9117	9171	9132	9181	4765	894	406	508	81	351	494	148	298	-123	4356	87	15	284	23	619	194	730	2577	30	369	185	207	151	85	109	60	384	107	125
36	57	28	32	45	148	48	74	79	37	96	40	102	143	54	9393	9167	9158	9138	9193	5284	916	394	461	66	348	527	152	361	-132	5431	125	13	317	34	638	177	709	2579	26	406	165	226	151	70	104	48	359	117	126
31	62	26	43	49	136	51	87	60	42	108	34	84	136	52	9404	9247	9180	9141	9200	5877	824	358	430	74	362	563	117	386	-140	6677	144	27	351	32	643	163	762	2576	30	426	169	233	172	66	94	44	364	114	129
32	62	25	34	58	130	54	93	70	40	119	40	68	126	60	9408	9283	9248	9139	9202	6626	758	308	382	62	372	629	117	444	-134	6915	148	28	417	55	653	157	742	2600	21	423	166	260	175	86	96	45	396	103	130
42	57	28	41	55	136	64	111	73	39	132	35	52	121	57	9407	9082	9312	9132	9198	7349	638	276	369	57	359	692	101	518	-150	7168	159	35	524	88	665	157	743	2593	24	423	177	286	215	89	67	44	462	105	134
35	56	33	36	78	138	52	115	66	39	139	38	56	120	52	9400	8759	9323	9121	9190	7452	547	262	320	58	373	801	86	561	-143	7764	164	36	644	109	670	165	777	2456	24	390	169	325	249	96	59	48	574	112	134
44	61	30	34	84	127	39	139	73	30	148	39	50	115	57	9389	7884	9095	9109	9177	7577	424	249	293	72	384	936	73	624	-146	8324	161	49	811	160	677	164	887	2392	32	364	194	334	302	101	46	41	704	120	141
34	47	35	36	91	136	40	158	85	35	151	32	46	118	44	9374	7506	8797	9129	9162	7652	340	229	271	64	423	1154	74	698	-155	8425	154	48	986	196	698	176	986	2327	27	312	215	363	381	101	41	47	826	109	142
26	50	40	37	99	132	35	183	75	33	152	40	42	125	46	9387	6984	7820	9182	9179	7657	276	209	266	80	438	1363	77	816	-151	8492	134	33	1129	258	682	184	1142	2247	26	269	255	355	436	106	32	42	957	115	157
34	46	44	34	110	145	34	202	86	41	134	43	38	112	39	9431	6032	7554	9252	9229	7604	240	215	253	85	475	1597	63	918	-145	8519	111	31	1276	275	689	197	1341	2220	31	244	305	376	506	102	36	40	1049	116	150
29	48	43	29	97	140	32	194	94	42	120	38	37	114	36	9521	5526	7365	9287	9303	7520	222	241	264	87	493	1863	77	1041	-128	8498	91	23	1392	328	666	203	1511	2220	26	198	369	359	572	84	33	47	1055	110	144
37	51	34	38	105	140	30	196	95	29	107	48	40	127	41	9573	5221	6857	9150	9342	7402	244	246	278	111	499	2176	93	1134	-128	8438	72	18	1421	358	659	185	1699	2231	30	186	448	334	595	89	26	50	1028	123	145
41	48	38	35	90	141	33	189	85	33	91	37	44	135	40	9453	5017	6309	8817	9199	6970	222	267	290	151	475	2517	118	1256	-115	8338	71	18	1412	350	645	180	1875	2288	29	174	514	293	606	84	27	50	952	106	134
35	62	38	35	89	144	28	156	105	41	91	41	48	139	43	9068	4851	5757	8128	8852	6038	224	263	250	164	468	2852	137	1377	-114	7753	69	9	1335	345	604	187	1957	2443	32	194	576	259	592	76	27	62	778	117	115
43	66	35	33	71	144	27	135	107	44	89	41	37	171	53	8661	4779	5384	7699	7968	5224	236	274	273	220	435	3373	177	1378	-98	7107	58	1	1187	293	584	171	1959	2509	25	181	598	235	552	83	32	56	629	149	116
36	72	30	33	75	144	34	116	93	43	86	43	43	181	56	7943	4649	5094	7432	7614	4449	246	305	279	265	415	4050	222	1392	-107	6850	64	20	1026	241	592	163	1932	2616	24	172	585	211	485	82	34	67	476	150	83
34	75	27	31	66	149	28	104	106	44	91	47	43	189	55	7640	4543	4900	6822	7390	3877	235	313	275	358	365	4825	263	1332	-96	6579	64	24	849	202	519	146	1781	2697	25	169	578	198	439	77	29	60	356	173	97
32	92	31	36	67	149	27	88	94	60	100	55	43	208	63	7099	4372	4695	6106	6791	3411	224	353	256	466	327	5789	300	1206	-95	5060	62	34	693	142	514	133	1606	2794	24	159	546	197	384	75	30	62	292	204	80
34	95	27	36	59	150	45	77	105	57	105	49	36	232	65	6231	4268	4502	5550	6117	3153	220	390	264	606	279	6801	353	1086	-97	3997	79	49	552	113	525	137	1380	2759	30	161	464	177	369	84	34	70	242	209	66
40	85	23	34	52	140	49	68	100	59	116	48	41	232	74	5643	4305	4359	5199	5569	3028	209	451	250	770	244	7589	389	956	-95	3164	73	51	448	66	508	129	1185	2692	25	164	424	179	355	103	22	71	225	235	67
34	77	26	41	54	139	53	57	81	54	144	57	36	235	70	5192	4228	4222	4909	5187	3022	193	506	244	968	222	7724	461	787	-107	2580	69	57	368	48	489	134	1000	2553	38	197	363	167	350	94	30	60	238	266	77
30	80	21	41	64	132	57	52	101	47	159	44	36	221	54	4920	4172	4211	4574	4865	3089	177	648	242	1142	191	7836	486	643	-107	2188	58	45	304	31	476	116	836	2398	26	218	342	160	363	107	38	71	272	269	79
22	69	20	48	58	141	71	52	94	42	155	49	40	218	66	4579	4105	4036	4439	4611	3287	176	792	244	1344	195	7886	501	548	-119	1907	61	43	265	18	464	119	733	2200	25	286	303	153	362	129	45	67	309	262	76
24	59	18	38	66	139	86	45	94	30	150	51	43	210	53	4374	4070	4030	4237	4358	3551	156	996	243	1477	192	7897	536	446	-146	1705	60	41	240	9	478	119	634	2081	31	319	311	158	353	134	35	78	335	234	87
36	51	24	42	68	141	96	56	89	32	156	54	40	183	53	4126	4148	3996	4091	4144	4016	172	1223	257	1543	176	7797	532	393	-139	1570	47	41	212	0	473	142	584	1867	26	420	280	164	327	169	36	75	359	214	76
28	42	26	41	70	140	85	46	95	40	141	50	34	184	44	4039	4173	3997	3946	4000	4754	198	1516	276	1549	202	7710	572	367	-138	1364	56	29	205	9	483	148	529	1722	30	480	293	179	288	218	46	87	381	188	83
38	38	32	49	71	150	83	41	81	28	136	42	41	168	34	3878	4245	4081	3756	3923	5999	214	1748	306	1488	223	7543	554	334	-125	1267	52	13	188	1	484	169	490	1604	24	539	274	195	278	257	34	82	377	160	80
35	38	23	44	85	137	77	48	78	38	123	40	40	149	35	3727	4214	4066	3707	3793	7532	246	2017	318	1367	209	6509	555	302	-123	1241	41	2	188	-7	457	200	470	1567	37	620	257	218	240	295	43	87	366	126	85
45	36	31	50	84	136	72	48	86	27	114	49	45	154	39	3662	4299	3983	3719	3703	8186	272	2202	371	1249	235	5437	574	290	-119	1142	33	7	189	-5	456	228	447	1475	29	612	247	262	257	304	41	91	362	97	97
36	40	34	39	89	138	64	49	71	47	100	51	39	152	34	3601	4290	4086	3674	3611	8904	290	2317	406	1032	259	4427	557	268	-134	1120	44	2	193	1	472	278	426	1431	31	610	239	288	252	303	52	94	302	85	88
40	30	33	50	91	137	48	45	66	43	97	52	43	154	44	3545	4288	4151	3616	3594	9261	293	2322	406	875	290	3604	564	248	-120	1164	36	-19	195	6	455	318	439	1411	30	573	236	361	290	296	47	100	286	92	82
41	32	23	49	90	135	46	49	57	40	100	59	44	154	33	3491	4336	4152	3615	3549	9261	298	2184	424	694	337	2911	526	232	-128	1193	58	-6	210	10	453	374	424	1449	21	495	255	400	384	286	48	88	298	92	88
37	32	30	51	98	130	43	49	50	45	98	74	42	172	43	3480	4298	4105	3676	3583	9159	271	2033	431	569	440	2489	495	218	-135	1246	45	-10	209	7	442	406	418	1437	33	431	285	459	487	235	66	81	275	74	102
35	29	33	51	79	127	33	46	56	41	85	87	38	165	45	3513	4192	4108	3661	3621	9116	264	1784	403	486	584	2058	456	202	-127	1272	39	-7	223	7	447	423	397	1439	30	356	372	480	653	202	70	74	271	73	111
29	34	30	50	79	136	35	46	55	41	106	93	39	174	55	3530	4145	4069	3680	3675	9140	229	1525	365	415	827	1763	411	203	-129	1317	59	-19	238	10	435	442	418	1420	33	291	465	468	797	174	79	67	286	76	118
31	45	36	49	66	137	37	54	58	40	106	114	46	164	50	3565	4167	4111	3731	3657	9166	187	1250	327	334	1176	1590	373	227	-137	1308	69	-10	262	23	457	411	395	1412	32	240	641	460	917	155	79	71	300	77	119
26	48	35	37	64	145	32	52	51	36	109	120	38	170	48	3591	4025	3900	3761	3704	9189	168	1053	296	306	1689	1441	304	218	-106	1336	78	-11	247	25	447	385	405	1376	37	186	801	409	997	127	98	67	292	70	118
25	47	33	42	56	130	43	61	51	42	133	131	49	158	43	3637	3997	3909	3769	3692	9198	131	848	242	286	2316	1274	274	231	-79	1364	101	1	266	25	458	355	414	1378	28	152	970	393	1080	122	101	61	309	75	120
29	59	33	38	59	127	37	67	60	44	155	133	34	156	53	3580	3915	3883	3755	3645	9206	103	739	185	279	3115	1176	228	251	-51	1385	139	13	268	32	469	298	410	1349	25	142	1091	313	1031	105	103	65	313	70	122
29	70	32	42	60	135	46	51	58	50	192	127	36	156	69	3614	3857	3880	3704	3616	9210	97	656	171	259	4018	1070	193	248	-4	1359	189	20	250	25	488	249	407	1354	25	118	1246	262	959	103	100	60	353	75	108
26	61	34	36	53	136	61	49	63	32	231	108	47	150	67	3609	3802	3863	3676	3657	9210	97	628	122	234	5010	979	162	259	40	1441	215	36	253	13	507	210	403	1356	27	122	1273	232	857	85	88	65	371	77	110
28	73	36	44	53	135	61	60	58	42	287	99	44	141	64	3608	3721	3824	3653	3579	9210	78	600	113	211	5906	995	163	274	78	1522	268	52	246	21	521	176	433	1351	28	123	1240	180	723	86	75	57	440	83	122
35	80	37	43	51	134	60	51	50	47	309	76	43	128	63	3453	3645	3781	3600	3634	9205	82	573	108	195	6623	959	146	291	96	1598	288	69	246	22	504	152	441	1379	30	138	1161	169	591	72	72	45	520	79	128
34	70	34	42	50	130	75	66	55	38	341	71	38	139	57	3479	3533	3849	3519	3575	9197	88	563	109	179	7108	1007	132	301	93	1686	316	81	254	15	499	142	432	1404	34	158	1005	139	419	70	65	50	602	91	131
35	76	32	45	50	135	72	62	47	38	341	57	33	122	54	3415	3462	3791	3497	3516	9188	78	543	89	149	7178	1020	130	318	93	1842	287	80	282	21	485	110	429	1487	37	174	824	134	313	55	54	51	693	104	139
36	65	25	43	49	146	78	61	60	48	330	47	40	121	48	3394	3275	3723	3430	3525	9162	73	510	101	151	7016	1059	136	321	44	1978	286	80	303	47	467	111	435	1520	33	208	657	122	239	50	49	41	774	103	151
35	65	28	44	46	137	79	62	56	40	285	45	45	118	50	3332	3193	3795	3424	3505	9138	88	478	91	135	6419	1141	124	300	28	2196	241	69	364	61	448	105	419	1562	39	231	504	121	188	56	48	40	826	101	158
32	69	25	52	51	126	80	65	63	40	264	50	39	118	44	3279	3019	3710	3333	3434	9119	86	441	93	119	5626	1195	126	307	-15	2302	208	59	415	84	426	95	465	1638	34	263	365	119	160	45	46	44	882	104	142
27	55	24	57	51	135	78	72	62	34	218	40	40	134	41	3269	2904	3602	3361	3495	9152	89	403	106	129	4702	1252	104	290	-44	2307	164	47	483	74	409	96	486	1657	32	271	252	122	128	47	43	35	877	116	132
25	77	27	64	42	138	77	68	63	36	166	35	41	117	42	3297	2753	3479	3288	3475	9253	84	388	85	130	3794	1303	117	309	-97	2291	146	48	534	118	387	85	485	1638	26	272	210	162	132	49	38	43	799	124	153
30	84	34	62	46	141	63	67	66	46	126	36	43	116	46	3264	2686	3356	3263	3412	9295	86	367	90	117	2904	1386	97	306	-111	2211	109	9	578	131	361	87	517	1579	30	273	169	157	130	50	40	37	733	105	130
32	77	30	58	46	127	55	58	66	37	110	43	37	110	45	3240	2608	3203	3205	3447	9138	73	319	82	117	2240	1382	101	315	-130	2102	66	6	588	138	351	91	573	1491	31	268	148	174	132	46	35	49	669	117	104
33	89	35	57	40	130	61	70	77	37	94	34	36	96	49	3217	2528	3068	3195	3510	8801	84	307	90	111	1746	1435	108	346	-149	1914	58	-9	606	151	335	101	615	1410	32	244	133	177	163	52	34	50	610	125	106
30	99	29	49	52	134	50	54	71	38	85	38	45	114	34	3188	2512	2874	3076	3440	8114	76	302	110	118	1310	1422	100	312	-166	1684	30	-22	573	133	335	93	665	1319	29	211	135	193	187	52	32	46	503	140	103
31	89	35	44	43	128	42	49	55	52	82	40	43	106	38	3177	2509	2763	2931	3389	7767	71	298	121	114	1057	1417	102	308	-168	1428	29	-18	514	110	328	98	751	1232	25	187	166	186	216	44	27	44	470	151	91
25	84	33	43	48	134	41	37	55	51	77	40	50	99	28	3081	2563	2711	2841	3242	7533	94	295	156	107	858	1466	103	330	-170	1252	31	-27	457	83	316	102	790	1204	29	171	189	188	259	38	34	48	451	171	101
25	97	36	45	51	142	32	37	57	49	71	40	60	102	35	2904	2588	2606	2742	3146	7410	83	296	164	104	748	1486	125	288	-172	1108	5	-39	407	77	328	111	844	1126	24	163	224	198	269	43	28	41	391	197	88
28	98	27	45	46	141	32	36	57	47	63	39	60	111	38	2796	2641	2548	2559	3074	7336	89	302	180	106	664	1537	131	270	-169	968	27	-24	319	63	326	112	877	1096	30	157	254	174	299	33	33	34	363	205	85
30	96	34	34	49	135	30	48	50	70	64	41	66	100	30	2676	2625	2539	2476	2837	7108	109	274	209	112	615	1541	167	250	-173	899	3	-28	279	40	328	119	919	1104	30	142	292	178	300	42	32	38	314	233	86
39	91	34	29	50	144	25	42	43	60	66	40	66	119	31	2579	2662	2553	2425	2730	6995	96	305	203	119	562	1622	219	236	-162	899	23	-44	262	10	315	114	896	1078	26	139	318	165	306	36	34	28	286	214	72
28	91	29	43	46	137	20	50	42	66	75	40	76	122	44	2378	2768	2567	2289	2565	6734	90	289	232	107	526	1689	261	227	-162	866	21	-45	232	-3	312	127	854	1092	29	149	335	154	270	53	29	25	239	206	82
31	98	24	37	46	129	22	62	45	60	72	38	75	130	47	2326	2860	2559	2298	2509	6584	92	302	210	108	470	1724	337	210	-162	841	26	-23	217	0	305	123	790	1093	28	144	339	138	248	40	26	28	210	191	84
42	82	22	41	57	125	26	52	48	71	63	34	86	135	46	2207	2967	2663	2210	2382	6423	89	296	202	101	464	1739	410	190	-153	859	15	-33	203	-9	301	126	733	1063	31	137	343	151	231	43	29	31	181	174	74
35	93	29	42	52	140	27	48	50	65	76	34	68	149	51	2179	3035	2703	2244	2305	6239	89	304	169	101	413	1672	485	186	-117	928	5	-24	205	0	293	110	642	1037	30	164	315	151	193	33	32	30	178	149	69
37	77	24	45	53	141	29	61	54	70	75	35	64	152	47	2187	3162	2754	2218	2283	6119	84	287	148	105	385	1601	565	175	-121	992	31	-26	189	-14	297	109	585	1032	27	163	290	147	148	39	29	35	175	136	66
44	86	16	42	53	136	27	59	51	65	89	36	56	169	56	2156	3255	2929	2277	2265	5931	69	296	150	107	362	1450	658	175	-98	1075	26	-16	188	-14	293	125	531	994	23	162	255	145	142	42	18	37	182	116	70
44	80	17	38	52	131	22	62	57	64	96	36	50	162	54	2132	3369	2922	2290	2244	5768	65	298	122	81	340	1317	707	180	-76	1209	30	-7	174	-19	299	123	485	986	34	167	216	150	117	57	14	38	200	111	74
39	68	23	38	62	140	35	60	47	53	88	47	54	176	50	2196	3418	3002	2384	2293	5652	65	292	124	107	320	1202	712	176	-71	1429	42	-13	170	-20	296	136	436	959	31	159	204	146	118	54	16	25	229	111	76
36	72	24	47	53	131	33	74	48	45	100	40	35	176	50	2213	3372	3058	2411	2295	5672	76	276	179	99	327	1081	719	182	-67	1783	65	-13	171	-11	293	141	440	965	38	179	221	153	122	75	19	29	249	106	76
35	59	19	43	58	135	31	62	49	52	110	30	44	188	54	2314	3268	3056	2518	2305	5635	81	282	165	91	313	977	717	196	-66	2485	68	-2	162	-18	271	157	401	998	35	185	214	157	121	92	18	34	231	102	76
37	51	17	49	58	137	22	77	50	37	115	38	46	187	48	2381	3175	2992	2623	2385	5691	77	268	161	96	292	889	674	202	-81	3550	76	-6	144	-18	281	182	381	991	38	164	199	139	132	111	23	38	230	94	70
39	49	15	44	47	127	26	72	52	32	113	31	55	163	44	2427	2982	2902	2735	2483	5767	78	262	184	83	296	809	625	210	-76	5335	63	-10	152	-20	261	188	368	991	34	168	222	162	130	140	17	36	201	86	63
39	41	26	41	51	145	30	77	43	30	96	33	41	150	39	2507	2810	2797	2832	2545	5784	89	255	192	85	291	759	550	220	-82	6869	69	-14	149	-20	266	204	356	994	42	168	216	175	148	170	15	42	179	81	65
30	37	24	38	51	130	32	83	42	31	103	35	32	135	44	2543	2630	2661	2956	2569	5818	107	256	164	97	304	757	446	246	-84	7467	64	-6	152	-20	272	224	342	999	30	152	210	162	194	181	23	40	147	76	60
29	40	19	38	39	139	26	84	49	39	87	38	48	137	32	2587	2460	2517	2973	2591	5868	98	263	155	85	290	735	415	269	-110	8422	74	-10	150	-19	262	231	345	971	31	150	223	161	217	215	23	51	132	73	59
17	41	18	32	44	144	30	83	50	31	80	31	44	143	32	2639	2289	2343	3036	2578	5967	103	253	121	88	296	755	344	294	-119	8679	62	0	164	-16	272	207	338	999	29	165	212	157	248	201	22	53	121	74	59
22	29	21	34	43	132	34	79	52	39	91	41	43	127	42	2655	2172	2249	3001	2544	5859	88	252	111	84	320	786	320	345	-129	8766	51	-15	170	-9	287	211	348	997	26	154	198	162	277	185	23	55	107	65	59
24	35	24	32	40	144	29	76	60	34	71	36	43	129	33	2600	2107	2107	2934	2475	5844	97	243	77	82	296	833	309	415	-126	8744	72	-12	182	-7	288	216	341	971	30	150	226	151	325	166	25	58	99	75	65
29	27	27	32	41	150	31	84	54	32	72	37	46	120	40	2527	2037	1996	2832	2407	5813	103	240	79	88	302	886	318	514	-135	8723	80	-4	198	-12	301	174	347	977	30	164	234	154	334	132	31	59	91	73	67
22	35	23	43	52	148	39	81	55	29	71	40	45	123	36	2343	2007	1930	2723	2268	5783	106	227	64	100	305	932	317	641	-135	8694	95	11	211	0	328	153	342	955	26	180	245	143	333	117	30	44	93	79	71
27	25	32	35	43	154	30	100	55	33	70	35	38	125	25	2248	2015	1933	2617	2233	5733	97	237	56	87	288	1010	336	769	-130	8675	117	31	214	2	335	143	322	982	28	218	278	136	321	95	36	40	99	69	57
23	33	24	30	50	143	33	104	65	27	68	42	39	112	39	2139	1986	1913	2396	2078	5658	106	235	46	94	288	1133	367	951	-121	8671	138	46	263	9	340	124	331	973	30	254	280	142	301	78	49	39	97	78	53
21	33	30	21	45	134	28	107	71	27	64	34	43	109	45	2004	2068	1903	2246	1967	5476	118	220	77	80	282	1252	393	1154	-117	8679	153	60	265	35	360	107	335	982	21	281	297	147	291	74	46	40	103	81	56
32	33	35	37	34	140	31	110	63	30	76	35	45	105	41	1891	2076	1903	2130	1856	5442	116	229	77	69	284	1477	413	1304	-116	8698	162	63	300	34	369	96	338	995	31	337	279	164	240	70	47	40	130	81	54
24	26	37	33	33	141	29	114	71	33	64	39	44	105	37	1844	2098	1950	2005	1763	5416	130	229	88	81	283	1751	396	1477	-122	8726	170	59	298	36	346	88	347	1029	30	391	263	169	229	65	49	45	127	68	57
28	24	47	28	43	145	31	107	64	29	66	41	39	101	44	1760	2123	2004	1969	1734	5254	162	222	113	88	264	2312	368	1618	-132	8746	136	85	311	37	335	96	335	1085	30	441	255	190	215	87	55	52	157	72	66
24	31	44	35	40	137	26	101	75	35	68	42	47	109	44	1675	2159	2010	1901	1675	5133	148	206	100	78	262	2983	363	1638	-122	8768	128	60	304	38	330	95	344	1208	32	496	256	222	211	97	47	53	196	65	63
36	39	39	29	43	138	25	94	83	39	66	38	40	105	40	1627	2097	2027	1906	1675	5038	162	218	130	81	259	3959	313	1637	-139	8674	107	50	303	38	306	91	374	1399	30	484	241	253	235	100	46	40	237	59	74
29	33	40	34	44	146	25	83	87	31	63	33	42	103	44	1619	2060	2024	1874	1691	4885	154	214	122	72	228	5246	294	1583	-157	8440	68	45	286	46	293	91	401	1707	28	482	246	275	273	104	32	51	302	63	83
21	44	37	30	46	155	19	75	86	30	64	32	38	104	35	1641	2008	2027	1897	1691	4803	183	216	116	82	244	6726	277	1428	-156	7503	62	14	273	48	273	83	452	2089	30	426	260	303	319	100	35	50	375	65	96
27	48	42	31	52	141	20	64	80	37	63	30	42	102	47	1627	1879	2010	1908	1708	4680	157	220	122	77	242	7728	257	1288	-170	6881	39	6	288	44	278	90	494	2691	32	381	290	327	403	95	42	53	457	58	94
32	44	36	31	46	143	27	59	87	33	66	39	33	106	41	1702	1836	1933	1917	1761	4559	173	212	89	87	239	7973	246	1070	-161	6131	17	-10	309	54	271	81	565	3274	27	315	331	326	492	90	27	50	507	60	102
26	50	28	34	48	143	21	56	83	35	68	40	41	104	43	1746	1784	1891	1966	1766	4337	170	211	82	91	239	8298	232	878	-150	4410	11	-8	320	54	281	96	669	3958	21	267	393	330	550	66	25	54	547	50	110
28	57	35	40	51	138	25	60	67	37	68	38	40	103	40	1751	1772	1843	1976	1770	4198	186	218	70	85	237	8576	246	739	-149	3432	6	-19	363	63	297	76	779	4775	28	226	480	313	642	63	30	45	573	56	118
29	52	31	35	57	144	27	52	63	34	67	36	29	117	43	1769	1713	1816	1945	1800	4060	191	211	64	77	239	8841	256	619	-139	2744	7	-21	386	88	290	78	910	5279	27	179	563	307	732	56	39	51	547	54	95
26	63	30	28	54	137	21	52	65	29	61	44	37	109	37	1813	1788	1822	1908	1811	3930	222	207	35	77	229	8846	245	518	-120	2332	6	-22	445	90	298	86	1070	5660	30	157	665	283	780	54	39	33	489	63	106
24	56	31	41	52	134	27	52	55	35	65	36	44	111	40	1784	1824	1855	1880	1814	3754	244	218	29	82	228	8658	296	475	-105	2072	6	-17	484	130	304	82	1211	5888	30	140	757	250	769	57	40	39	402	64	85
38	59	41	33	51	151	27	46	53	37	67	42	39	107	38	1784	1794	1847	1858	1792	3637	264	222	6	93	226	8357	317	442	-89	1954	3	-28	503	120	308	82	1253	5788	35	124	862	211	745	57	37	42	356	73	85
26	59	35	32	60	135	33	46	61	33	66	55	40	110	45	1700	1815	1911	1825	1741	3599	265	238	15	82	224	8063	379	419	-77	1864	9	-34	521	134	323	89	1301	5409	28	136	868	179	677	50	42	38	281	63	70
27	50	35	37	50	140	22	46	53	35	68	48	32	124	50	1673	1904	2007	1746	1678	3511	288	241	-1	73	204	7795	420	378	-69	1820	-7	-36	516	128	320	85	1306	4814	28	116	862	162	606	49	38	39	220	83	68
22	56	36	37	63	143	31	46	57	33	69	54	30	126	60	1626	1944	2006	1723	1660	3498	292	266	0	65	219	7535	486	382	-61	1749	-7	-41	527	133	312	90	1278	4177	33	124	852	142	489	48	34	40	207	94	57
26	48	46	40	67	136	33	42	55	29	83	66	30	132	50	1592	1906	2078	1686	1601	3457	256	249	-2	74	206	6109	531	360	-58	1713	-8	-33	509	115	309	102	1256	3398	32	132	754	126	401	55	33	44	193	105	72
32	43	54	33	79	137	31	41	62	27	101	56	32	151	58	1625	1894	2122	1702	1579	3488	224	275	17	70	209	4952	611	323	-78	1668	-6	-30	491	108	298	104	1201	2757	27	130	644	134	294	53	29	42	206	128	73
37	62	58	31	73	135	39	44	56	30	111	68	34	152	70	1600	1803	2099	1725	1635	3529	187	255	24	80	204	3918	673	313	-96	1626	3	-43	460	110	282	105	1194	2199	30	120	539	131	222	44	33	34	237	133	69
42	68	62	41	75	140	25	40	64	33	128	74	31	153	55	1625	1737	2043	1770	1704	3531	177	257	48	74	215	3238	757	300	-113	1602	-3	-35	441	117	277	105	1264	1748	32	121	419	137	173	38	26	37	263	148	80
33	73	71	40	83	138	38	45	54	32	145	80	38	151	66	1710	1617	1966	1784	1769	3640	124	243	85	53	206	2775	847	280	-125	1486	-9	-36	415	111	267	125	1296	1358	26	124	324	130	147	43	28	38	279	154	77
32	89	73	43	76	153	37	33	54	28	168	77	32	160	70	1779	1520	1842	1850	1817	3648	106	245	150	56	198	2524	883	265	-139	1476	-10	-36	371	95	261	124	1375	1135	35	114	246	130	133	42	27	38	284	145	83
35	90	76	44	75	134	39	36	38	33	190	78	37	151	73	1816	1405	1733	1847	1831	3742	85	213	212	45	187	2331	983	247	-162	1448	-5	-44	348	82	250	124	1523	938	32	117	194	135	120	34	25	31	286	121	81
34	104	75	46	72	134	41	39	50	42	211	66	43	133	63	1853	1320	1568	1850	1865	3829	79	204	281	50	202	2259	1022	234	-166	1463	-4	-33	306	101	254	126	1643	815	31	115	150	128	116	37	27	33	284	110	86
38	117	78	50	59	137	50	38	52	26	248	60	36	140	62	1890	1232	1455	1862	1868	3952	66	205	332	52	204	2124	1034	211	-167	1453	-4	-33	282	73	251	121	1806	765	37	114	134	119	113	38	29	31	254	101	81
39	112	69	50	46	128	55	36	50	30	258	54	37	144	67	1862	1156	1336	1797	1871	4030	54	182	404	57	210	2001	1026	208	-179	1464	11	-33	255	69	253	133	1948	704	36	128	113	124	105	39	25	39	219	85	80
27	113	65	51	51	132	48	41	51	33	295	43	36	121	68	1816	1125	1244	1740	1827	4051	39	192	436	59	223	1892	1006	209	-185	1440	17	-33	238	72	239	124	2120	670	36	113	107	125	99	34	15	30	191	84	61
30	112	54	51	45	122	65	36	45	35	286	46	37	128	64	1689	1115	1155	1576	1712	4075	40	169	458	43	221	1754	1086	208	-177	1460	21	-31	246	64	225	129	2269	627	44	126	116	121	106	31	22	39	157	92	61
32	95	48	47	42	150	67	35	40	31	281	53	40	132	61	1612	1093	1091	1498	1577	4076	34	171	433	64	236	1551	1107	200	-191	1431	25	-13	237	61	238	147	2429	612	33	117	105	122	104	40	13	38	160	79	63
24	100	41	38	36	139	58	36	44	38	256	50	40	124	57	1492	1108	1087	1384	1508	3990	30	159	379	67	239	1461	1163	200	-185	1504	36	-3	254	58	257	157	2434	603	38	119	99	119	98	30	23	35	157	98	65
34	63	44	48	42	130	63	37	57	40	242	40	32	113	53	1392	1120	1058	1280	1393	3847	47	169	312	54	241	1360	1321	201	-182	1516	39	-5	256	70	259	159	2345	594	37	121	111	136	92	42	23	34	149	93	71
39	64	37	34	43	133	69	41	47	43	219	37	32	107	52	1263	1115	1041	1173	1243	3722	46	165	269	54	228	1241	1484	206	-172	1506	42	0	271	64	285	182	2222	602	30	117	117	130	100	34	27	43	165	97	72
35	63	35	32	44	122	58	33	33	35	184	31	34	115	42	1188	1107	1076	1113	1157	3552	51	190	176	54	235	1155	1738	205	-182	1491	46	15	284	61	320	222	1948	590	32	125	110	115	101	40	21	41	172	103	72
43	59	36	31	37	147	69	26	39	44	163	26	35	104	45	1083	1114	1057	1014	1083	3349	55	166	138	44	229	1096	1965	209	-174	1493	43	23	280	64	363	227	1712	576	29	119	102	124	96	38	17	41	155	109	66
38	53	38	35	32	134	56	43	36	45	137	34	36	99	47	990	1110	1077	982	1013	3190	63	184	90	48	227	1056	2231	200	-178	1467	65	35	268	41	392	236	1504	597	30	120	104	117	101	43	10	37	155	129	62
48	62	33	30	35	151	51	31	28	38	122	37	42	103	35	967	1088	1030	990	963	3056	69	176	5	46	223	1029	2513	213	-183	1463	56	49	238	50	433	259	1247	592	32	117	103	126	90	38	16	39	159	101	70
44	64	23	30	42	150	48	33	32	37	103	45	39	92	30	952	1058	1064	957	973	2916	75	172	5	43	204	1052	2720	209	-177	1412	72	29	225	25	461	265	1050	601	38	114	94	121	95	31	16	41	138	91	69
49	59	28	27	47	128	42	39	35	45	83	33	35	88	37	933	1074	1066	960	942	2805	96	160	-23	50	198	996	2841	199	-168	1404	90	50	194	14	473	245	962	610	36	125	95	129	89	38	20	39	123	80	53
43	57	29	25	41	137	38	28	34	40	82	33	38	100	32	930	1047	1043	974	956	2736	101	154	-58	37	193	1001	2841	201	-166	1364	113	65	181	2	482	227	891	612	44	118	100	116	89	31	25	38	118	84	54
48	52	25	30	39	134	30	46	40	43	90	28	33	100	40	943	1072	1049	950	961	2673	105	161	-40	45	178	997	2785	205	-162	1333	152	54	163	-14	489	219	858	628	56	112	96	127	96	39	25	49	101	78	51
46	59	21	32	45	134	23	33	40	44	74	39	32	94	36	924	1061	1029	993	964	2618	96	162	-43	42	164	993	2642	192	-164	1311	185	72	157	-6	488	203	872	620	59	122	99	121	95	41	19	37	96	66	41
38	52	23	33	45	142	22	31	36	47	70	38	33	104	40	930	1032	1035	998	961	2658	98	152	-69	52	174	1016	2355	182	-168	1271	236	83	167	-17	446	215	889	615	60	117	111	115	99	41	18	47	78	63	36
29	49	30	42	36	135	25	34	35	43	65	40	37	106	27	939	1054	1023	960	969	2721	109	152	-72	61	157	1023	2120	187	-163	1231	263	107	153	-9	399	179	883	579	42	124	99	112	103	45	17	42	80	66	48
32	38	20	36	46	124	18	39	36	48	72	39	25	98	36	918	1049	1018	954	970	2734	102	148	-56	50	165	1010	1805	190	-163	1197	298	116	165	-8	375	167	899	555	49	135	102	117	97	39	25	43	84	69	39
38	46	23	30	42	124	18	44	33	43	77	38	39	103	26	939	1019	994	949	963	2749	106	160	-62	54	166	1023	1507	187	-162	1158	323	148	185	-13	337	152	854	574	42	137	113	115	105	52	32	42	77	68	43
38	44	22	34	37	137	25	44	37	48	66	35	37	108	32	940	1012	1020	947	955	2824	115	164	-56	55	160	1033	1256	178	-166	1143	288	159	191	-6	306	137	803	563	39	135	113	124	96	58	23	42	75	75	46
40	52	35	44	43	130	22	44	30	48	69	40	31	97	35	912	1007	1031	919	945	2868	131	169	-66	44	172	1032	1024	158	-153	1115	301	204	223	-3	269	131	731	561	29	141	103	126	107	69	22	47	82	66	41
35	46	24	36	39	133	18	49	54	44	67	43	35	105	39	967	1002	1042	919	957	2869	136	174	-56	44	161	1015	817	172	-170	1076	300	191	238	17	250	123	689	577	36	142	113	115	105	73	23	39	81	65	37
34	54	44	38	36	136	24	48	46	39	67	38	28	109	41	957	965	1039	896	953	2825	150	182	-57	42	161	981	697	170	-166	1079	249	218	282	10	234	114	614	578	32	138	113	118	102	82	29	39	84	61	34
37	50	42	49	41	132	27	50	46	40	71	39	31	97	36	946	947	1010	910	961	2805	156	177	-40	45	170	987	573	156	-178	1035	231	218	316	35	231	117	581	577	39	150	120	112	102	101	31	32	78	64	43
40	65	43	56	43	124	25	47	43	35	61	38	32	96	37	926	924	1010	874	955	2722	158	184	-30	48	147	968	501	158	-170	984	206	221	357	37	212	110	547	601	33	154	116	136	110	102	32	40	80	48	50
38	73	46	64	36	131	25	48	53	35	63	36	37	89	33	898	947	1011	871	970	2653	173	172	-48	47	157	941	429	170	-173	978	158	226	379	43	211	119	533	641	30	138	122	136	120	108	27	44	101	50	42
37	74	41	72	39	136	34	47	50	35	58	33	36	91	41	911	921	1041	894	990	2561	152	174	-36	33	151	940	407	157	-172	918	141	207	394	53	192	125	526	688	36	152	133	138	133	110	22	44	97	49	50
34	80	40	63	38	132	33	37	56	35	68	50	40	91	43	906	939	1112	917	965	2438	137	182	-40	38	157	905	360	165	-176	901	134	188	408	65	198	121	585	717	37	160	121	154	163	119	28	36	104	52	50
35	87	45	72	30	143	29	46	43	32	70	48	35	93	41	929	943	1195	889	962	2426	108	176	-36	40	163	879	356	164	-165	906	115	162	399	53	190	134	579	743	44	152	132	142	170	104	28	45	107	43	45
47	75	48	65	42	133	34	44	49	30	67	48	29	99	31	911	937	1222	878	936	2388	99	160	-47	34	155	851	334	166	-162	870	83	144	362	52	197	124	595	775	38	159	153	158	207	106	24	42	114	52	52
44	89	45	65	36	130	32	37	48	29	74	46	32	84	32	925	953	1296	882	956	2378	82	148	-40	40	152	840	350	147	-173	895	80	105	318	44	197	125	627	787	32	172	162	142	215	88	34	39	121	54	56
37	84	38	61	34	133	40	51	31	28	74	52	39	81	48	956	927	1347	924	953	2423	52	141	-31	28	157	813	346	162	-176	898	66	67	301	38	197	123	662	750	40	168	173	151	232	84	28	35	114	53	49
27	89	46	44	37	134	30	42	34	31	85	59	38	86	38	952	925	1380	926	973	2466	32	121	-18	29	144	817	327	174	-161	879	55	58	258	25	183	110	666	752	38	181	192	140	227	62	33	31	127	54	48
26	73	54	47	36	135	31	45	43	27	96	58	41	95	42	967	931	1397	1005	1008	2475	34	112	-7	27	171	796	335	164	-153	885	48	33	231	5	204	113	699	699	38	189	193	153	237	62	32	42	128	48	47
38	66	50	47	33	133	34	42	42	29	100	46	39	85	38	1036	933	1360	994	1043	2560	23	114	30	28	165	823	335	158	-153	891	47	12	231	-2	207	104	699	677	37	177	202	133	212	48	38	30	141	50	49
35	70	67	43	40	127	22	50	44	26	105	36	46	90	44	1102	965	1286	1065	1102	2629	23	117	76	34	170	810	314	170	-161	936	44	8	207	-2	207	90	708	618	30	203	205	149	203	49	34	28	142	48	51
37	73	58	44	36	139	22	47	43	32	98	46	47	94	32	1179	1014	1229	1087	1177	2680	31	106	91	20	177	793	308	166	-151	921	31	-5	186	-22	213	88	711	593	30	190	193	136	185	44	32	32	172	46	42
38	76	58	43	35	138	25	49	39	31	109	41	46	98	38	1238	1130	1185	1139	1234	2679	28	114	138	22	196	791	306	155	-155	1005	37	-5	172	-28	223	96	680	528	30	185	198	147	170	53	41	32	185	43	49
40	70	54	47	40	135	25	50	43	26	103	40	39	96	41	1273	1234	1116	1121	1246	2626	29	104	179	28	224	812	290	164	-162	1005	39	-5	171	-11	219	89	678	523	26	196	209	144	170	57	37	29	219	47	54
32	75	57	45	52	135	17	50	50	23	101	44	36	84	36	1311	1395	1063	1131	1270	2522	39	111	223	21	201	792	308	165	-160	1037	30	-9	162	-24	234	93	665	498	29	194	188	152	156	59	30	34	266	46	52
33	74	49	44	41	131	17	42	53	31	94	30	39	78	36	1311	1645	1057	1103	1266	2370	45	93	224	17	201	790	284	171	-163	1079	20	-5	164	-13	220	78	633	477	34	201	185	155	163	64	28	30	296	54	60
33	74	50	43	41	130	24	45	48	34	100	40	29	79	36	1257	1793	1098	1056	1188	2250	39	105	241	30	196	775	298	177	-171	1111	12	-11	168	-18	202	98	579	452	37	214	174	163	189	62	27	39	323	62	68
39	69	43	42	47	130	27	46	43	34	74	45	32	82	42	1174	1997	1094	1027	1144	2049	53	107	207	22	175	768	333	167	-173	1140	1	-16	177	-20	212	104	532	460	33	238	184	157	186	56	28	41	339	53	68
40	62	37	45	47	131	21	40	46	27	72	39	41	90	35	1086	2143	1162	1003	1053	1927	61	106	167	21	171	764	393	163	-153	1147	0	-17	171	-12	216	116	503	429	34	239	183	155	204	56	26	48	389	63	66
35	61	35	38	46	136	24	46	45	31	72	43	39	82	43	997	2126	1206	977	979	1787	66	113	118	28	150	773	471	174	-168	1139	2	-30	195	6	216	116	463	413	30	252	192	169	211	46	27	44	404	52	68
35	56	49	35	45	134	26	43	46	25	59	44	40	79	35	942	2122	1213	1084	898	1694	78	107	71	27	150	726	592	178	-170	1136	-2	-43	228	10	230	126	426	417	27	252	198	174	225	50	25	46	412	47	63
37	62	49	35	46	128	22	37	42	39	63	48	37	80	36	871	1975	1278	1143	842	1607	68	118	34	29	134	745	738	192	-167	1086	-10	-35	258	20	258	145	404	418	31	249	229	174	243	43	25	33	431	48	68
42	56	64	30	40	130	24	38	47	28	59	45	37	88	45	838	1840	1255	1304	832	1573	84	108	-8	30	128	721	912	184	-169	1053	-7	-42	280	35	269	158	363	392	34	237	239	189	255	41	26	36	398	52	70
54	81	79	35	39	130	23	43	50	28	64	38	32	78	43	818	1660	1230	1449	832	1530	92	105	-46	37	115	725	1147	186	-173	982	-3	-41	339	57	281	168	353	396	38	234	263	197	273	49	33	37	353	57	62
48	79	111	33	38	127	20	46	51	28	54	42	40	82	42	841	1455	1164	1620	833	1510	93	106	-50	32	105	748	1382	184	-171	946	4	-35	356	67	301	185	318	388	35	208	283	197	281	50	33	32	305	54	63
45	88	128	32	47	131	20	45	64	32	60	42	42	93	42	915	1272	1130	1807	817	1524	94	117	-61	27	116	749	1656	175	-176	866	-7	-27	393	87	332	190	324	377	38	206	328	194	306	43	30	39	245	59	55
55	109	159	36	39	122	23	44	75	33	59	44	38	90	48	916	1138	1024	1931	855	1488	102	121	-77	32	103	764	2010	186	-166	844	8	-23	447	103	335	178	311	378	37	182	346	191	334	40	35	36	205	68	46
50	123	173	29	40	137	21	47	75	26	67	46	40	88	47	889	1035	946	1983	874	1518	116	114	-70	24	91	787	2258	164	-160	751	35	-29	438	100	355	173	305	355	30	156	367	189	350	42	30	35	187	68	48
45	145	181	35	36	140	22	41	75	30	67	42	34	96	54	924	934	882	1986	908	1525	113	123	-66	27	98	803	2635	167	-151	745	39	-20	438	111	328	155	304	377	32	160	381	166	371	50	23	33	159	72	43
49	174	177	32	46	137	21	32	69	38	67	40	33	88	47	915	877	836	1893	875	1490	101	120	-65	34	96	820	3164	159	-145	747	62	6	419	103	311	142	298	363	37	145	391	155	388	37	27	29	151	82	47
43	183	142	38	43	133	20	40	66	34	65	37	37	81	47	920	852	811	1800	874	1508	98	113	-59	27	109	858	3624	144	-132	697	82	19	403	89	298	128	328	365	23	151	463	153	366	39	36	41	161	79	51
40	210	133	32	39	133	25	34	68	37	77	35	38	89	49	895	850	795	1609	853	1500	85	102	-60	28	109	857	4195	133	-127	689	124	27	364	67	268	114	333	357	37	128	458	138	341	35	20	36	185	94	51
32	225	117	36	41	137	27	31	71	29	77	48	38	82	52	874	959	813	1390	823	1486	96	111	-64	34	101	867	4937	128	-114	705	130	34	311	67	259	115	359	390	30	131	460	119	344	34	26	33	203	91	55
37	229	86	25	52	145	29	28	54	29	85	46	35	83	58	829	1024	778	1234	752	1457	90	104	-66	33	94	845	5729	129	-121	711	147	37	268	45	236	95	372	383	34	113	438	129	304	37	28	37	234	89	61
36	200	82	26	46	139	28	37	38	29	85	40	27	71	44	773	1165	845	1092	759	1482	109	104	-80	31	101	820	6590	125	-122	697	141	51	242	35	211	93	356	396	31	121	418	112	273	32	18	37	231	92	66
36	172	75	39	42	140	29	33	47	24	79	51	33	72	54	742	1438	936	900	705	1457	81	112	-71	27	105	816	7188	126	-135	680	152	62	197	13	200	97	370	407	33	123	387	110	246	32	27	40	221	80	54
37	144	74	38	38	134	28	30	45	30	81	42	33	71	42	733	1822	1051	837	716	1437	81	105	-82	28	100	769	7292	112	-138	676	126	36	190	1	188	89	373	414	31	117	345	102	224	53	24	42	219	64	61
33	117	95	34	43	136	31	33	29	27	95	44	35	72	48	706	2277	1256	802	688	1455	83	112	-77	34	101	759	7382	124	-148	704	112	28	160	-3	181	83	367	411	30	119	299	105	186	51	18	45	196	72	55
39	94	106	36	40	141	29	36	40	25	96	39	33	74	56	720	2856	1498	769	701	1433	66	128	-90	32	101	698	7429	129	-157	691	93	29	154	-17	175	85	333	408	35	119	259	103	189	47	18	52	180	64	61
40	81	113	34	33	142	26	37	42	25	114	40	42	78	51	693	3534	1863	760	687	1435	70	124	-78	18	91	668	7380	117	-169	667	71	17	140	-27	183	83	332	436	35	111	210	95	173	50	23	54	151	58	58
42	71	134	41	35	146	21	30	37	24	102	52	39	75	58	720	4287	2351	771	725	1459	67	128	-88	23	99	627	7287	116	-176	659	52	-4	118	-39	183	87	321	455	41	113	204	105	153	53	17	61	131	61	64
35	64	165	50	38	129	22	33	30	32	109	51	37	80	51	755	4891	2915	828	774	1400	49	139	-75	22	108	591	7179	117	-175	671	48	4	123	-32	185	93	302	456	33	126	182	101	137	49	23	53	135	66	49
41	83	189	49	46	136	27	26	35	23	107	43	38	77	44	800	5467	3483	916	841	1346	49	126	-74	28	96	569	6421	120	-180	613	53	-4	121	-27	178	101	282	462	36	142	170	102	142	43	24	53	128	70	55
27	86	219	50	38	130	24	38	36	26	117	44	35	84	53	918	5787	4085	1118	965	1364	30	130	-90	21	97	555	5391	114	-177	619	42	-14	120	-20	165	108	262	495	39	127	163	95	122	52	35	48	118	62	53
36	93	237	52	33	133	28	32	28	30	107	45	30	70	46	1070	5824	4557	1346	1176	1368	24	113	-65	22	105	563	4490	115	-183	607	47	-8	126	-22	165	124	253	491	43	133	151	102	128	32	29	42	110	64	53
38	131	243	48	38	146	32	37	31	26	100	53	30	68	57	1291	5741	4901	1646	1474	1340	27	126	-36	17	103	538	3653	113	-187	582	37	2	126	-18	163	149	220	484	45	140	133	97	116	45	35	41	104	59	52
32	161	220	48	40	133	26	42	34	31	107	42	29	78	39	1602	5322	5070	2033	1862	1290	19	124	-28	13	103	523	2966	110	-189	582	46	-3	145	-19	170	167	233	516	44	150	151	108	115	42	47	40	114	68	42
32	168	191	48	41	124	21	29	29	31	112	52	31	74	41	2013	4768	5022	2576	2353	1295	30	123	-20	16	97	542	2452	112	-197	597	45	-5	146	-33	161	179	231	504	36	152	135	128	118	39	43	33	100	72	46
39	201	171	46	38	130	26	41	35	33	122	48	23	81	36	2461	4081	4748	3054	2881	1298	29	119	15	20	102	543	2125	107	-195	621	38	-6	139	-24	161	163	217	483	46	152	140	127	122	31	39	40	92	61	40
35	209	126	32	36	125	26	33	33	25	125	42	33	83	38	3061	3408	4385	3634	3487	1285	21	100	14	16	106	549	1843	102	-185	626	50	-17	155	-22	158	176	208	487	36	155	134	126	117	30	43	35	94	65	30
27	202	96	36	31	136	24	44	32	30	107	49	37	91	43	3542	2725	3794	4067	4053	1295	25	102	17	31	105	557	1679	105	-197	648	68	-4	157	-15	152	181	206	485	45	161	139	158	112	35	46	34	95	69	40
30	189	71	37	38	135	22	37	35	25	115	44	35	102	37	4031	2166	3170	4367	4490	1320	12	101	29	19	112	552	1494	105	-186	705	74	-2	169	-15	169	184	197	486	38	153	132	154	121	29	50	39	106	66	42
28	165	57	31	29	132	30	37	30	25	112	47	37	103	39	4356	1716	2568	4505	4852	1281	1	97	35	32	118	545	1361	108	-198	670	96	-2	179	-11	171	164	210	507	30	180	111	157	119	28	43	34	111	67	39
26	162	50	40	31	135	23	43	40	32	99	44	26	98	40	4466	1344	2069	4500	4909	1277	12	98	36	15	124	508	1237	112	-183	687	125	23	176	-20	170	162	221	519	32	209	122	147	127	26	34	35	129	65	53
36	136	59	39	31	131	30	47	38	31	91	48	35	103	37	4519	1094	1644	4242	4774	1263	18	95	30	20	110	502	1101	118	-167	696	157	36	191	-13	169	159	208	541	24	228	136	142	123	32	32	36	145	61	54
34	101	59	44	40	133	30	52	32	24	75	51	30	95	33	4334	920	1278	3919	4455	1258	6	104	72	17	118	495	985	115	-173	690	184	74	203	-16	182	139	200	595	32	253	134	157	123	36	23	25	156	65	57
32	96	51	50	34	130	37	38	34	25	91	41	35	99	35	3995	815	1070	3472	4032	1205	15	102	110	25	126	498	908	108	-180	598	190	102	202	-13	183	123	208	643	32	274	127	152	126	27	24	26	167	61	61
35	83	42	53	35	134	43	49	40	29	75	38	34	97	39	3546	716	884	3021	3528	1170	17	110	147	15	126	498	837	114	-171	597	203	113	201	-11	198	108	219	718	27	277	148	147	135	30	26	32	189	66	73
37	76	66	58	34	130	45	52	39	20	70	37	38	94	39	2967	710	779	2583	2935	1126	19	119	194	23	113	500	790	125	-154	552	185	127	188	-24	206	108	216	783	30	279	142	148	136	28	20	32	190	65	81
43	82	73	46	28	137	46	55	43	26	79	31	37	87	41	2417	648	673	2077	2333	1137	19	103	255	16	112	501	795	123	-162	516	182	139	183	-8	216	91	215	824	30	249	149	143	152	40	22	30	188	50	69
35	89	75	50	38	129	45	58	41	21	75	39	29	82	33	1983	668	634	1718	1889	1094	22	110	310	12	105	552	803	123	-168	449	158	119	160	-15	224	82	215	943	32	237	139	139	162	29	20	28	174	53	65
40	113	86	50	40	133	40	57	36	30	82	32	36	79	35	1552	682	613	1406	1503	1078	12	98	354	7	107	540	831	120	-172	419	130	130	162	-26	240	82	187	1010	36	199	157	140	185	30	20	34	148	39	56
43	140	85	58	30	126	42	50	48	25	75	36	29	75	34	1219	707	593	1140	1180	1072	34	89	407	16	102	596	848	108	-169	396	86	73	147	-18	241	74	210	1107	37	177	160	139	221	34	30	29	147	45	54
36	167	78	47	37	135	33	44	40	25	66	36	28	77	37	989	755	582	975	960	1083	28	93	446	15	117	597	925	105	-159	378	63	63	144	-30	254	77	215	1136	28	150	195	130	271	27	16	26	121	50	53
39	185	70	37	33	134	37	47	40	23	64	30	29	65	35	838	787	606	830	821	1091	18	87	453	27	107	606	981	100	-153	366	49	45	138	-34	263	74	207	1144	33	137	255	139	295	23	16	27	104	50	46
49	213	58	42	38	136	22	44	51	32	65	31	25	70	44	733	863	614	726	695	1097	11	95	480	18	122	634	1057	95	-163	357	23	18	132	-30	265	69	191	1073	31	117	288	130	330	23	20	32	99	58	38
30	216	63	37	35	128	18	40	48	23	66	30	36	62	44	643	899	601	656	641	1125	13	90	493	16	130	656	1138	89	-129	328	3	-1	131	-16	289	75	195	1019	37	110	352	120	344	25	17	33	88	57	42
38	194	49	37	38	132	18	35	42	29	59	32	24	72	30	592	955	638	618	622	1099	7	91	465	15	146	656	1217	88	-113	339	-5	-15	140	-22	317	74	198	898	34	101	428	110	333	24	21	32	80	63	45
40	193	52	37	36	139	21	34	40	23	60	36	22	70	34	573	973	653	596	588	1107	-1	88	452	25	153	619	1333	81	-128	366	-14	-25	144	-19	329	81	211	816	33	85	446	114	330	27	13	34	79	60	41
51	190	48	36	38	132	16	37	42	26	61	29	32	70	35	556	983	678	584	577	1072	-4	79	419	31	168	613	1447	82	-123	366	-13	-31	150	-18	381	89	197	710	31	82	488	106	278	30	15	37	84	71	39
46	157	52	29	40	141	17	38	44	32	62	25	40	60	39	538	956	668	579	555	1052	2	79	365	32	169	567	1562	78	-118	359	-16	-27	146	-11	403	79	217	629	35	85	477	92	243	24	19	27	70	68	46
52	141	50	30	39	128	24	38	42	34	62	22	30	65	42	542	908	701	606	557	1112	2	90	320	42	177	525	1658	71	-129	356	-35	-44	159	-15	425	88	203	525	31	87	433	93	203	32	22	29	69	73	37
48	135	49	33	39	136	22	39	39	39	58	25	42	72	44	527	857	732	642	544	1068	7	87	286	36	173	492	1802	73	-151	325	-32	-37	156	-19	441	85	203	510	36	93	395	90	165	26	14	30	66	67	41
50	122	61	29	41	134	29	36	45	32	70	38	36	66	36	505	782	725	711	569	1054	4	93	217	36	169	442	1937	77	-159	327	-31	-38	151	-14	469	95	207	475	36	90	322	90	136	26	25	35	60	58	40
52	107	70	42	31	127	21	42	43	34	67	29	39	63	35	531	727	701	763	545	1035	2	96	171	51	148	420	2083	94	-174	322	-31	-48	144	-8	448	95	196	440	34	88	279	96	105	31	23	32	66	57	34
53	112	82	40	37	133	22	37	45	39	61	32	35	64	38	517	658	719	805	579	1043	-8	113	146	43	146	386	2143	77	-167	344	-30	-43	152	-6	441	117	199	420	37	74	223	100	95	39	19	31	60	61	45
50	121	87	35	33	132	14	46	38	39	58	31	33	73	40	549	623	715	864	560	1035	1	111	138	42	128	365	2217	85	-190	344	-23	-39	169	-7	455	110	193	417	45	93	176	100	86	42	20	37	65	50	36
53	132	92	36	38	139	23	51	45	39	46	28	33	77	43	570	586	745	882	566	1078	2	123	117	48	120	343	2286	82	-186	327	-18	-49	179	-3	436	120	203	408	46	97	143	97	80	44	22	30	66	53	40
51	142	97	39	39	132	14	44	36	42	63	40	34	69	31	576	558	706	910	597	1083	5	139	118	39	112	328	2216	85	-192	303	-22	-55	191	-12	426	118	203	427	48	96	111	90	80	47	15	38	87	53	37
46	144	91	32	36	130	20	46	45	38	52	42	31	74	32	578	561	736	903	588	1162	6	128	146	38	100	319	2142	81	-203	305	-13	-48	235	3	393	116	201	423	45	102	100	102	71	46	22	38	75	43	38
45	159	99	27	33	126	22	52	36	36	63	38	32	81	33	580	551	772	858	608	1285	-1	129	140	25	101	332	2038	84	-208	315	-4	-47	298	18	382	119	204	429	47	106	97	104	69	48	23	49	83	46	41
44	175	112	31	38	130	19	52	46	35	56	34	28	70	38	571	585	785	812	570	1469	6	126	124	31	104	324	1826	71	-207	318	-20	-49	335	15	359	117	213	437	42	109	82	104	75	42	19	47	81	47	39
48	153	110	27	43	131	32	43	39	26	57	40	35	74	37	568	611	872	835	608	1765	12	129	101	22	92	330	1676	80	-196	307	-16	-46	382	32	318	103	201	399	37	119	78	110	80	38	18	47	75	38	42
46	162	100	31	30	133	19	50	39	27	56	27	31	73	33	579	636	949	811	623	2175	4	125	81	22	87	322	1470	84	-203	312	-13	-37	444	38	314	101	201	413	36	125	90	119	83	51	21	53	58	42	44
45	157	80	37	37	130	23	45	39	25	59	33	37	71	39	590	647	1049	757	611	2833	2	120	44	12	95	323	1321	66	-193	314	-15	-51	481	46	313	91	205	441	41	126	95	112	75	50	22	58	75	39	44
36	149	73	34	37	128	27	48	39	31	57	33	41	65	36	613	648	1124	746	613	3626	5	106	23	14	96	331	1094	68	-204	301	-9	-50	537	42	296	98	205	455	33	136	95	106	81	45	30	41	89	43	41
43	135	62	41	30	135	23	52	39	27	57	42	32	73	32	646	634	1219	741	645	4553	16	84	0	5	100	323	984	68	-204	286	-7	-44	536	65	278	90	198	473	43	146	94	115	89	33	34	48	87	40	41
36	124	57	42	30	136	22	45	46	27	53	30	25	69	43	669	628	1271	757	682	5616	10	92	-20	14	106	319	866	73	-203	308	-12	-48	537	68	270	84	198	511	35	140	85	121	86	38	39	39	88	49	37
42	105	60	48	29	144	17	44	43	22	53	38	34	70	41	759	607	1261	792	754	6733	0	77	-30	11	117	308	788	75	-202	287	-17	-40	482	38	276	147	224	556	35	150	94	117	96	37	38	47	98	48	36
46	104	55	52	28	140	17	42	29	26	63	35	36	69	35	802	571	1229	854	811	7419	12	75	-41	8	139	326	743	64	-202	288	-5	-35	436	33	280	102	213	593	29	155	104	131	113	52	40	32	93	47	40
49	94	62	63	40	144	26	38	31	32	62	31	38	70	41	903	552	1132	856	861	7541	5	66	-20	11	156	334	703	75	-200	268	-11	-46	352	8	287	88	243	642	33	153	115	147	111	55	41	36	103	45	42
40	78	67	63	34	146	22	44	40	30	53	37	28	75	43	986	505	1049	909	966	7617	0	66	-8	10	174	336	690	77	-197	275	-11	-50	326	1	290	89	245	705	32	195	119	134	114	61	51	33	111	42	36
35	80	77	77	35	128	27	44	41	27	60	34	26	71	48	1054	476	949	910	1004	7618	0	72	-3	-1	195	343	720	71	-205	299	-12	-44	257	2	278	92	256	675	30	194	111	149	139	61	46	35	120	41	39
39	90	77	85	34	135	19	45	47	34	55	36	39	71	36	1139	472	846	933	1055	7570	14	80	14	0	219	353	750	78	-198	275	-12	-54	200	-23	272	96	238	684	31	216	124	128	126	76	37	38	132	47	35
38	99	90	93	35	142	19	44	40	34	51	36	40	66	31	1199	441	788	895	1080	7472	0	67	64	10	233	352	779	69	-201	286	-2	-43	174	-33	263	89	224	661	41	251	133	138	142	85	36	43	149	37	53
47	97	84	77	34	136	19	50	40	20	53	32	43	73	35	1159	438	679	855	1074	7252	1	68	78	10	237	362	830	73	-196	300	-2	-35	170	-25	251	96	227	614	42	286	129	142	133	93	33	51	159	53	43
33	143	92	80	26	133	24	46	47	24	53	28	43	64	32	1139	423	595	811	1041	6195	-2	73	137	2	237	369	871	85	-197	305	0	-37	121	-41	246	92	235	569	39	290	133	139	129	89	29	47	190	41	54
36	137	85	71	32	141	14	50	44	21	59	40	42	65	39	1061	423	526	735	966	5129	-15	62	209	3	232	350	966	80	-199	285	9	-34	119	-43	229	84	242	523	41	281	139	128	133	82	27	44	211	38	58
36	143	74	81	37	147	25	52	44	29	51	40	35	67	37	962	406	491	655	869	4118	2	59	258	4	210	335	1092	83	-204	244	15	-18	129	-41	219	91	212	466	30	266	146	137	140	72	23	39	235	40	66
44	145	73	72	43	130	18	60	40	20	63	37	32	73	34	828	388	481	563	751	3223	3	67	297	5	185	343	1252	92	-186	284	20	-22	121	-34	196	98	198	413	32	256	146	142	149	63	25	47	242	39	58
35	141	55	62	46	137	14	54	55	25	60	31	42	74	36	746	395	453	545	661	2537	3	69	340	-6	176	346	1562	82	-184	280	37	-19	115	-28	191	110	191	387	29	220	140	148	170	58	29	48	262	43	59
29	132	46	72	32	135	22	57	61	35	62	38	33	63	45	679	363	454	485	627	1987	-3	64	375	12	155	320	2103	86	-185	271	45	1	114	-31	181	100	186	369	32	200	147	155	193	50	32	43	259	48	70
28	119	46	67	37	143	19	65	68	29	71	42	39	68	39	573	359	426	454	572	1575	3	67	370	7	127	343	2901	76	-171	292	15	8	113	-36	188	122	178	332	29	160	164	152	235	44	34	36	269	51	71
30	105	36	60	31	150	15	54	74	24	73	39	32	68	38	529	371	408	422	515	1339	0	61	334	4	104	334	4163	72	-165	311	18	9	117	-33	194	132	174	315	29	140	182	154	272	42	33	37	242	54	68
34	90	39	62	40	140	19	45	71	28	78	41	40	76	37	484	349	393	400	479	1146	3	64	311	8	89	354	6082	81	-170	379	27	19	107	-35	181	159	181	324	34	134	204	131	299	47	37	29	212	53	59
29	70	30	43	37	140	18	59	71	32	81	37	32	75	32	462	371	379	404	443	1024	-10	75	255	4	86	356	7433	89	-156	387	6	5	103	-20	193	168	172	306	37	129	229	114	316	38	33	41	186	46	47
34	78	34	49	38	135	19	43	65	36	64	44	28	93	34	456	345	375	377	448	925	-6	72	192	20	76	379	7987	75	-150	461	7	-5	117	-28	194	190	163	295	32	128	270	121	327	41	30	36	169	55	48
34	61	42	41	43	144	19	45	70	27	66	47	34	81	37	421	341	360	374	422	878	-4	72	120	14	68	393	8654	72	-145	500	0	-2	118	-34	192	192	168	300	30	108	294	105	306	40	34	43	178	56	41
36	56	39	28	43	130	19	38	51	30	69	50	30	92	34	413	362	371	360	396	824	3	72	69	14	61	397	8913	68	-132	511	0	5	129	-14	209	200	169	284	30	98	304	99	280	35	32	35	180	51	40
36	44	54	34	38	150	26	36	47	24	54	42	31	96	33	392	342	377	349	387	824	0	60	34	12	66	393	9051	69	-147	527	2	-21	132	-25	229	205	165	282	32	102	302	98	256	31	29	36	191	59	47
47	54	58	41	32	146	18	40	38	31	64	37	31	90	45	399	355	400	351	372	791	-5	73	-13	19	58	393	9124	65	-165	538	3	-18	102	-36	251	194	146	291	36	103	294	95	221	39	23	39	225	73	60
48	64	58	34	35	138	25	36	38	24	63	40	31	98	35	360	368	409	344	338	798	5	74	-41	20	66	372	9112	61	-159	512	12	-23	116	-34	265	177	152	281	37	90	255	91	208	30	24	40	254	66	47
44	71	73	31	45	138	29	39	35	21	68	50	25	89	31	347	364	407	358	349	778	-4	71	-55	19	54	344	9103	58	-168	481	16	-23	117	-30	260	158	153	284	42	95	233	107	188	37	28	46	256	70	61
[truncated: 5,360 more rows]
[truncated: 139 more columns]
